# Supplementary material for: N-[(9H-Fluoren-9-yl­idene)(2-meth­oxy­phen­yl)meth­yl]-1,1,1-tri­methyl­silanamine
Source: Acta Crystallogr Sect E Struct Rep Online. 2013 Dec 14;70(Pt 1):o59–60. doi: 10.1107/S1600536813033424 (PMC4029215; doi:10.1107/S1600536813033424)
Supplement: Supplementary file 1 [file e-70-00o59-sup1.cif]

##############################################################################
#                                                                            #
# This CIF contains the data in a paper accepted for publication in          #
# Acta Crystallographica Section E. It conforms to the requirements of       #
# Notes for Authors for Acta Crystallographica Section E, and has been       #
# peer reviewed under the auspices of the IUCr Commission on Journals.       #
#                                                                            #
# Full details of the Crystallographic Information File format               #
# are given in the paper "The Crystallographic Information File (CIF):       #
# a New Standard Archive File for Crystallography" by S. R. Hall, F. H.      #
# Allen and I. D. Brown [Acta Cryst. (1991), A47, 655-685].                  #
#                                                                            #
# The current version of the core CIF dictionary is obtainable from          #
# ftp://ftp.iucr.org/pub/cif_core.dic.                                       #
#                                                                            #
# Software is freely available for graphical display of the structure(s)     #
# in this CIF. For information consult the CIF software page                 #
# http://www.iucr.org/resources/cif/software.                                #
#                                                                            #
# This file may be used for bona fide research purposes within the           #
# scientific community so long as proper attribution is given to the journal # 
# article from which it was obtained.                                        #
#                                                                            #
##############################################################################
data_I
_database_code_depnum_ccdc_archive 'CCDC 976209'
_audit_creation_method     SHELXL-97
_journal_date_recd_electronic     2013-12-07
_journal_date_accepted     2013-12-10
_journal_name_full     'Acta Crystallographica, Section E'
_journal_year     2014
_journal_volume     70
_journal_issue      1
_journal_page_first     o59
_journal_page_last     o60
_journal_paper_category     QO
_journal_paper_doi     10.1107/S1600536813033424
_journal_coeditor_code     SJ5378
_publ_contact_author_name     'Xia Chen'
_publ_contact_author_address
;
School of Chemistry and Chemical Engineering
Shanxi University
Taiyuan 030006
People's Republic of China
;
_publ_contact_author_email     chenxia@sxu.edu.cn
_publ_contact_author_fax     '86 351 7011743'
_publ_contact_author_phone     '86 351 7011743'
_publ_section_title
;\
<i>N</i>-[(9<i>H</i>-Fluoren-9-ylidene)(2-methoxyphenyl)methyl]-1,1,1-\
trimethylsilanamine
;
_publ_section_title_footnote     .
loop_
    _publ_author_name
    _publ_author_address
    'Zhong-Yuan Li'
;
School of Chemistry and Chemical Engineering
Shanxi University
Taiyuan 030006
People's Republic of China
;
    'Peng Wang'
;
School of Chemistry and Chemical Engineering
Shanxi University
Taiyuan 030006
People's Republic of China
;
    'Xia Chen'
;
School of Chemistry and Chemical Engineering
Shanxi University
Taiyuan 030006
People's Republic of China
;
_chemical_name_systematic
;\
<i>N</i>-[(9<i>H</i>-Fluoren-9-ylidene)(2-methoxyphenyl)methyl]-\
1,1,1-trimethylsilanamine
;
_chemical_name_common     ?
_chemical_formula_moiety     'C24 H25 N O Si'
_chemical_formula_sum     'C24 H25 N O Si'
_chemical_formula_iupac     'C24 H25 N O Si'
_chemical_formula_weight     371.54
_chemical_melting_point     ?
_symmetry_cell_setting     monoclinic
_symmetry_space_group_name_H-M     'P 21/c'
_symmetry_space_group_name_Hall     '-P 2ybc'
loop_
    _symmetry_equiv_pos_as_xyz
    'x, y, z'
    '-x, y+1/2, -z+1/2'
    '-x, -y, -z'
    'x, -y-1/2, z-1/2'
_cell_length_a     12.611(3)
_cell_length_b     9.5694(19)
_cell_length_c     20.325(6)
_cell_angle_alpha     90.00
_cell_angle_beta     124.10(2)
_cell_angle_gamma     90.00
_cell_volume     2031.1(9)
_cell_formula_units_Z     4
_cell_measurement_reflns_used     6083
_cell_measurement_theta_min     1.6190
_cell_measurement_theta_max     27.4820
_cell_measurement_temperature     173(2)
_exptl_crystal_description     'Prism'
_exptl_crystal_colour     'yellow'
_exptl_crystal_size_max     0.19
_exptl_crystal_size_mid     0.17
_exptl_crystal_size_min     0.12
_exptl_crystal_density_diffrn     1.215
_exptl_crystal_density_meas     ?
_exptl_crystal_density_method     'not measured'
_exptl_crystal_F_000     792
_exptl_absorpt_coefficient_mu     0.129
_exptl_absorpt_correction_type     multi-scan
_exptl_absorpt_process_details     '(SADABS; Sheldrick, 1996)'
_exptl_absorpt_correction_T_min     0.9760
_exptl_absorpt_correction_T_max     0.9847
_exptl_special_details     ?
_diffrn_ambient_temperature     173(2)
_diffrn_radiation_type     MoK\a
_diffrn_radiation_wavelength     0.71073
_diffrn_radiation_source     'fine-focus sealed tube'
_diffrn_radiation_monochromator     graphite
_diffrn_measurement_device_type     'Bruker P4'
_diffrn_measurement_method     '\w scans'
_diffrn_detector_area_resol_mean     ?
_diffrn_reflns_number     15991
_diffrn_reflns_av_R_equivalents     0.0567
_diffrn_reflns_av_sigmaI/netI     0.0485
_diffrn_reflns_theta_min     2.67
_diffrn_reflns_theta_max     27.43
_diffrn_reflns_theta_full     27.43
_diffrn_measured_fraction_theta_max     0.997
_diffrn_measured_fraction_theta_full     0.997
_diffrn_reflns_limit_h_min     -16
_diffrn_reflns_limit_h_max     12
_diffrn_reflns_limit_k_min     -12
_diffrn_reflns_limit_k_max     12
_diffrn_reflns_limit_l_min     -25
_diffrn_reflns_limit_l_max     26
_diffrn_standards_number     0
_diffrn_standards_interval_count     ?
_diffrn_standards_interval_time     ?
_diffrn_standards_decay_%     ?
_refine_special_details
;
Refinement of <i>F</i>^2^ against ALL reflections. The weighted <i>R</i>-factor
<i>wR</i> and goodness of fit <i>S</i> are based on <i>F</i>^2^, conventional
<i>R</i>-factors <i>R</i> are based on <i>F</i>, with <i>F</i> set to zero for
negative <i>F</i>^2^. The threshold expression of <i>F</i>^2^ >
\s(<i>F</i>^2^) is used only for calculating <i>R</i>-factors(gt) <i>etc</i>.
and is not relevant to the choice of reflections for refinement.
<i>R</i>-factors based on <i>F</i>^2^ are statistically about twice as large
as those based on <i>F</i>, and <i>R</i>- factors based on ALL data will be
even larger.
;
_reflns_number_total     4628
_reflns_number_gt     4212
_reflns_threshold_expression     I>2sigma(I)
_refine_ls_structure_factor_coef     Fsqd
_refine_ls_matrix_type     full
_refine_ls_R_factor_all     0.0843
_refine_ls_R_factor_gt     0.0752
_refine_ls_wR_factor_gt     0.1679
_refine_ls_wR_factor_ref     0.1729
_refine_ls_goodness_of_fit_ref     1.237
_refine_ls_restrained_S_all     1.237
_refine_ls_number_reflns     4628
_refine_ls_number_parameters     248
_refine_ls_number_restraints     0
_refine_ls_hydrogen_treatment     constr
_refine_ls_weighting_scheme     calc
_refine_ls_weighting_details
         'calc w=1/[\s^2^(Fo^2^)+(0.0619P)^2^+1.2002P] where P=(Fo^2^+2Fc^2^)/3'
_atom_sites_solution_hydrogens     geom
_atom_sites_solution_primary     direct
_atom_sites_solution_secondary     difmap
_refine_ls_shift/su_max     0.000
_refine_ls_shift/su_mean     0.000
_refine_diff_density_max     0.503
_refine_diff_density_min     -0.255
_refine_ls_extinction_method     none
_refine_ls_extinction_coef     ?
loop_
    _atom_type_symbol
    _atom_type_description
    _atom_type_scat_dispersion_real
    _atom_type_scat_dispersion_imag
    _atom_type_scat_source
    'C' 'C' 0.0033 0.0016
                         'International Tables Vol C Tables 4.2.6.8 and 6.1.1.4'
    'H' 'H' 0.0000 0.0000
                         'International Tables Vol C Tables 4.2.6.8 and 6.1.1.4'
    'N' 'N' 0.0061 0.0033
                         'International Tables Vol C Tables 4.2.6.8 and 6.1.1.4'
    'O' 'O' 0.0106 0.0060
                         'International Tables Vol C Tables 4.2.6.8 and 6.1.1.4'
    'Si' 'Si' 0.0817 0.0704
                         'International Tables Vol C Tables 4.2.6.8 and 6.1.1.4'
_computing_data_collection     'SMART (Bruker, 2000)'
_computing_cell_refinement     'SAINT (Bruker, 2000)'
_computing_data_reduction     'SAINT (Bruker, 2000)'
_computing_structure_solution     'SHELXS97 (Sheldrick, 2008)'
_computing_structure_refinement     'SHELXL97 (Sheldrick, 2008)'
_computing_molecular_graphics     'SHELXTL/PC (Sheldrick, 2008)'
_computing_publication_material     'SHELXL97 (Sheldrick, 2008)'
loop_
    _atom_site_type_symbol
    _atom_site_label
    _atom_site_fract_x
    _atom_site_fract_y
    _atom_site_fract_z
    _atom_site_U_iso_or_equiv
    _atom_site_adp_type
    _atom_site_calc_flag
    _atom_site_refinement_flags
    _atom_site_occupancy
    _atom_site_symmetry_multiplicity
    _atom_site_disorder_assembly
    _atom_site_disorder_group
    Si Si1 0.66989(6) 0.64695(7) 0.46564(4) 0.02799(19) Uani d . 1 1 . .
    O O1 0.94557(19) 0.4521(2) 0.70940(11) 0.0421(5) Uani d . 1 1 . .
    N N1 0.81941(18) 0.5781(2) 0.49531(11) 0.0270(4) Uani d . 1 1 . .
    H H1 0.8454 0.6009 0.4646 0.032 Uiso d R 1 1 . .
    C C1 1.0326(2) 0.5139(2) 0.60208(13) 0.0253(5) Uani d . 1 1 . .
    C C2 1.0993(2) 0.6446(2) 0.60736(14) 0.0253(5) Uani d . 1 1 . .
    C C3 1.0568(2) 0.7744(2) 0.56909(15) 0.0300(5) Uani d . 1 1 . .
    H H3A 0.9696 0.7869 0.5268 0.036 Uiso calc R 1 1 . .
    C C4 1.1426(2) 0.8843(3) 0.59324(16) 0.0334(6) Uani d . 1 1 . .
    H H4A 1.1131 0.9719 0.5670 0.040 Uiso calc R 1 1 . .
    C C5 1.2708(3) 0.8693(3) 0.65494(16) 0.0353(6) Uani d . 1 1 . .
    H H5A 1.3276 0.9464 0.6708 0.042 Uiso calc R 1 1 . .
    C C6 1.3158(2) 0.7417(3) 0.69335(15) 0.0315(5) Uani d . 1 1 . .
    H H6A 1.4034 0.7305 0.7354 0.038 Uiso calc R 1 1 . .
    C C7 1.2307(2) 0.6306(2) 0.66934(14) 0.0268(5) Uani d . 1 1 . .
    C C8 1.2521(2) 0.4893(2) 0.70131(14) 0.0274(5) Uani d . 1 1 . .
    C C9 1.3646(2) 0.4240(3) 0.76098(15) 0.0342(6) Uani d . 1 1 . .
    H H9A 1.4436 0.4732 0.7886 0.041 Uiso calc R 1 1 . .
    C C10 1.3589(3) 0.2860(3) 0.77916(16) 0.0388(6) Uani d . 1 1 . .
    H H10A 1.4346 0.2403 0.8199 0.047 Uiso calc R 1 1 . .
    C C11 1.2439(3) 0.2140(3) 0.73847(16) 0.0386(6) Uani d . 1 1 . .
    H H11A 1.2421 0.1191 0.7515 0.046 Uiso calc R 1 1 . .
    C C12 1.1311(2) 0.2778(3) 0.67909(16) 0.0332(6) Uani d . 1 1 . .
    H H12A 1.0532 0.2265 0.6511 0.040 Uiso calc R 1 1 . .
    C C13 1.1335(2) 0.4186(2) 0.66094(14) 0.0271(5) Uani d . 1 1 . .
    C C14 0.9032(2) 0.4938(2) 0.55932(14) 0.0257(5) Uani d . 1 1 . .
    C C15 0.8397(2) 0.3807(2) 0.57581(15) 0.0278(5) Uani d . 1 1 . .
    C C16 0.7537(2) 0.2919(3) 0.51407(16) 0.0347(6) Uani d . 1 1 . .
    H H16A 0.7369 0.3050 0.4627 0.042 Uiso calc R 1 1 . .
    C C17 0.6921(3) 0.1846(3) 0.5262(2) 0.0446(7) Uani d . 1 1 . .
    H H17A 0.6342 0.1243 0.4838 0.054 Uiso calc R 1 1 . .
    C C18 0.7167(3) 0.1672(3) 0.6009(2) 0.0517(8) Uani d . 1 1 . .
    H H18A 0.6748 0.0943 0.6096 0.062 Uiso calc R 1 1 . .
    C C19 0.8008(3) 0.2535(3) 0.66320(19) 0.0452(7) Uani d . 1 1 . .
    H H19A 0.8163 0.2395 0.7142 0.054 Uiso calc R 1 1 . .
    C C20 0.8628(2) 0.3610(3) 0.65138(16) 0.0340(6) Uani d . 1 1 . .
    C C21 0.9910(3) 0.4175(4) 0.78948(17) 0.0574(9) Uani d . 1 1 . .
    H H21A 1.0579 0.4837 0.8258 0.086 Uiso calc R 1 1 . .
    H H21B 1.0262 0.3226 0.8014 0.086 Uiso calc R 1 1 . .
    H H21C 0.9199 0.4225 0.7962 0.086 Uiso calc R 1 1 . .
    C C22 0.6655(3) 0.6740(4) 0.55400(18) 0.0524(8) Uani d . 1 1 . .
    H H22A 0.6696 0.5834 0.5778 0.079 Uiso calc R 1 1 . .
    H H22B 0.5857 0.7216 0.5383 0.079 Uiso calc R 1 1 . .
    H H22C 0.7387 0.7314 0.5928 0.079 Uiso calc R 1 1 . .
    C C23 0.5336(3) 0.5378(3) 0.39032(18) 0.0457(7) Uani d . 1 1 . .
    H H23A 0.5327 0.4500 0.4148 0.069 Uiso calc R 1 1 . .
    H H23B 0.5430 0.5176 0.3466 0.069 Uiso calc R 1 1 . .
    H H23C 0.4532 0.5882 0.3698 0.069 Uiso calc R 1 1 . .
    C C24 0.6621(3) 0.8163(3) 0.41832(18) 0.0424(7) Uani d . 1 1 . .
    H H24A 0.6755 0.8001 0.3758 0.064 Uiso calc R 1 1 . .
    H H24B 0.7289 0.8789 0.4582 0.064 Uiso calc R 1 1 . .
    H H24C 0.5779 0.8590 0.3959 0.064 Uiso calc R 1 1 . .
loop_
    _atom_site_aniso_label
    _atom_site_aniso_U_11
    _atom_site_aniso_U_22
    _atom_site_aniso_U_33
    _atom_site_aniso_U_12
    _atom_site_aniso_U_13
    _atom_site_aniso_U_23
    Si1 0.0246(3) 0.0260(3) 0.0320(4) -0.0010(3) 0.0151(3) 0.0018(3)
    O1 0.0480(11) 0.0507(12) 0.0328(10) -0.0042(9) 0.0258(9) 0.0010(9)
    N1 0.0255(10) 0.0295(10) 0.0279(10) -0.0011(8) 0.0162(9) 0.0041(8)
    C1 0.0286(11) 0.0223(11) 0.0279(11) 0.0025(9) 0.0177(10) 0.0025(9)
    C2 0.0277(11) 0.0242(11) 0.0284(12) -0.0011(9) 0.0184(10) -0.0016(9)
    C3 0.0268(12) 0.0259(12) 0.0363(13) 0.0012(9) 0.0171(11) 0.0031(10)
    C4 0.0379(13) 0.0217(11) 0.0429(15) -0.0013(10) 0.0240(12) 0.0028(10)
    C5 0.0379(14) 0.0274(13) 0.0419(15) -0.0089(11) 0.0232(12) -0.0042(11)
    C6 0.0297(12) 0.0320(13) 0.0303(13) -0.0047(10) 0.0154(11) -0.0037(10)
    C7 0.0289(12) 0.0267(12) 0.0283(12) -0.0017(9) 0.0182(10) -0.0020(9)
    C8 0.0302(12) 0.0273(12) 0.0270(12) 0.0003(9) 0.0174(10) -0.0001(9)
    C9 0.0274(12) 0.0404(14) 0.0310(13) 0.0025(10) 0.0140(11) 0.0035(11)
    C10 0.0370(14) 0.0384(15) 0.0372(14) 0.0144(12) 0.0184(12) 0.0127(12)
    C11 0.0459(15) 0.0293(13) 0.0458(16) 0.0080(12) 0.0288(13) 0.0109(12)
    C12 0.0353(13) 0.0268(12) 0.0409(14) 0.0012(10) 0.0235(12) 0.0036(11)
    C13 0.0302(12) 0.0265(12) 0.0282(12) 0.0013(9) 0.0186(10) 0.0009(9)
    C14 0.0290(12) 0.0229(11) 0.0285(12) 0.0006(9) 0.0181(10) 0.0011(9)
    C15 0.0274(11) 0.0238(11) 0.0366(13) 0.0001(9) 0.0205(11) 0.0034(10)
    C16 0.0338(13) 0.0267(12) 0.0448(15) -0.0013(10) 0.0228(12) 0.0005(11)
    C17 0.0395(15) 0.0278(13) 0.065(2) -0.0071(11) 0.0282(15) -0.0017(13)
    C18 0.0493(17) 0.0341(15) 0.082(2) -0.0043(13) 0.0429(18) 0.0143(15)
    C19 0.0468(16) 0.0465(16) 0.0550(18) 0.0070(13) 0.0364(15) 0.0192(14)
    C20 0.0347(13) 0.0319(13) 0.0423(15) 0.0055(11) 0.0258(12) 0.0072(11)
    C21 0.071(2) 0.068(2) 0.0338(16) 0.0138(18) 0.0295(16) 0.0103(15)
    C22 0.0468(17) 0.071(2) 0.0466(18) 0.0152(16) 0.0306(15) 0.0058(16)
    C23 0.0296(14) 0.0359(15) 0.0547(18) -0.0058(11) 0.0132(13) 0.0013(13)
    C24 0.0390(15) 0.0309(13) 0.0519(17) 0.0021(11) 0.0221(14) 0.0078(12)
_geom_special_details
;
All e.s.d.'s (except the e.s.d. in the dihedral angle between two l.s. planes)
are estimated using the full covariance matrix. The cell e.s.d.'s are taken
into account individually in the estimation of e.s.d.'s in distances, angles
and torsion angles; correlations between e.s.d.'s in cell parameters are only
used when they are defined by crystal symmetry. An approximate (isotropic)
treatment of cell e.s.d.'s is used for estimating e.s.d.'s involving l.s.
planes.
;
loop_
    _geom_bond_atom_site_label_1
    _geom_bond_atom_site_label_2
    _geom_bond_site_symmetry_2
    _geom_bond_distance
    _geom_bond_publ_flag
    Si1 N1 . 1.754(2) ?
    Si1 C22 . 1.846(3) ?
    Si1 C23 . 1.854(3) ?
    Si1 C24 . 1.859(3) ?
    O1 C20 . 1.364(3) ?
    O1 C21 . 1.429(3) ?
    N1 C14 . 1.385(3) ?
    N1 H1 . 0.8800 ?
    C1 C14 . 1.366(3) ?
    C1 C13 . 1.475(3) ?
    C1 C2 . 1.477(3) ?
    C2 C3 . 1.403(3) ?
    C2 C7 . 1.417(3) ?
    C3 C4 . 1.387(3) ?
    C3 H3A . 0.9500 ?
    C4 C5 . 1.391(4) ?
    C4 H4A . 0.9500 ?
    C5 C6 . 1.387(4) ?
    C5 H5A . 0.9500 ?
    C6 C7 . 1.391(3) ?
    C6 H6A . 0.9500 ?
    C7 C8 . 1.459(3) ?
    C8 C9 . 1.395(3) ?
    C8 C13 . 1.411(3) ?
    C9 C10 . 1.383(4) ?
    C9 H9A . 0.9500 ?
    C10 C11 . 1.385(4) ?
    C10 H10A . 0.9500 ?
    C11 C12 . 1.388(4) ?
    C11 H11A . 0.9500 ?
    C12 C13 . 1.402(3) ?
    C12 H12A . 0.9500 ?
    C14 C15 . 1.491(3) ?
    C15 C16 . 1.396(3) ?
    C15 C20 . 1.407(4) ?
    C16 C17 . 1.390(4) ?
    C16 H16A . 0.9500 ?
    C17 C18 . 1.378(5) ?
    C17 H17A . 0.9500 ?
    C18 C19 . 1.380(5) ?
    C18 H18A . 0.9500 ?
    C19 C20 . 1.392(4) ?
    C19 H19A . 0.9500 ?
    C21 H21A . 0.9800 ?
    C21 H21B . 0.9800 ?
    C21 H21C . 0.9800 ?
    C22 H22A . 0.9800 ?
    C22 H22B . 0.9800 ?
    C22 H22C . 0.9800 ?
    C23 H23A . 0.9800 ?
    C23 H23B . 0.9800 ?
    C23 H23C . 0.9800 ?
    C24 H24A . 0.9800 ?
    C24 H24B . 0.9800 ?
    C24 H24C . 0.9800 ?
loop_
    _geom_angle_atom_site_label_1
    _geom_angle_atom_site_label_2
    _geom_angle_atom_site_label_3
    _geom_angle_site_symmetry_1
    _geom_angle_site_symmetry_3
    _geom_angle
    _geom_angle_publ_flag
    N1 Si1 C22 . . 109.34(12) ?
    N1 Si1 C23 . . 113.09(12) ?
    C22 Si1 C23 . . 111.28(16) ?
    N1 Si1 C24 . . 103.88(12) ?
    C22 Si1 C24 . . 111.08(15) ?
    C23 Si1 C24 . . 107.95(13) ?
    C20 O1 C21 . . 117.4(2) ?
    C14 N1 Si1 . . 130.40(16) ?
    C14 N1 H1 . . 114.8 ?
    Si1 N1 H1 . . 114.8 ?
    C14 C1 C13 . . 127.5(2) ?
    C14 C1 C2 . . 126.5(2) ?
    C13 C1 C2 . . 105.54(19) ?
    C3 C2 C7 . . 118.0(2) ?
    C3 C2 C1 . . 133.2(2) ?
    C7 C2 C1 . . 108.6(2) ?
    C4 C3 C2 . . 119.7(2) ?
    C4 C3 H3A . . 120.1 ?
    C2 C3 H3A . . 120.1 ?
    C3 C4 C5 . . 121.5(2) ?
    C3 C4 H4A . . 119.2 ?
    C5 C4 H4A . . 119.2 ?
    C6 C5 C4 . . 120.0(2) ?
    C6 C5 H5A . . 120.0 ?
    C4 C5 H5A . . 120.0 ?
    C5 C6 C7 . . 118.9(2) ?
    C5 C6 H6A . . 120.6 ?
    C7 C6 H6A . . 120.6 ?
    C6 C7 C2 . . 121.8(2) ?
    C6 C7 C8 . . 129.7(2) ?
    C2 C7 C8 . . 108.4(2) ?
    C9 C8 C13 . . 121.4(2) ?
    C9 C8 C7 . . 130.3(2) ?
    C13 C8 C7 . . 108.3(2) ?
    C10 C9 C8 . . 118.7(2) ?
    C10 C9 H9A . . 120.7 ?
    C8 C9 H9A . . 120.7 ?
    C9 C10 C11 . . 120.6(2) ?
    C9 C10 H10A . . 119.7 ?
    C11 C10 H10A . . 119.7 ?
    C10 C11 C12 . . 121.3(2) ?
    C10 C11 H11A . . 119.3 ?
    C12 C11 H11A . . 119.3 ?
    C11 C12 C13 . . 119.2(2) ?
    C11 C12 H12A . . 120.4 ?
    C13 C12 H12A . . 120.4 ?
    C12 C13 C8 . . 118.7(2) ?
    C12 C13 C1 . . 132.2(2) ?
    C8 C13 C1 . . 109.0(2) ?
    C1 C14 N1 . . 121.7(2) ?
    C1 C14 C15 . . 124.0(2) ?
    N1 C14 C15 . . 114.3(2) ?
    C16 C15 C20 . . 118.7(2) ?
    C16 C15 C14 . . 119.0(2) ?
    C20 C15 C14 . . 122.3(2) ?
    C17 C16 C15 . . 121.3(3) ?
    C17 C16 H16A . . 119.3 ?
    C15 C16 H16A . . 119.3 ?
    C18 C17 C16 . . 118.8(3) ?
    C18 C17 H17A . . 120.6 ?
    C16 C17 H17A . . 120.6 ?
    C17 C18 C19 . . 121.4(3) ?
    C17 C18 H18A . . 119.3 ?
    C19 C18 H18A . . 119.3 ?
    C18 C19 C20 . . 120.0(3) ?
    C18 C19 H19A . . 120.0 ?
    C20 C19 H19A . . 120.0 ?
    O1 C20 C19 . . 123.7(3) ?
    O1 C20 C15 . . 116.6(2) ?
    C19 C20 C15 . . 119.7(3) ?
    O1 C21 H21A . . 109.5 ?
    O1 C21 H21B . . 109.5 ?
    H21A C21 H21B . . 109.5 ?
    O1 C21 H21C . . 109.5 ?
    H21A C21 H21C . . 109.5 ?
    H21B C21 H21C . . 109.5 ?
    Si1 C22 H22A . . 109.5 ?
    Si1 C22 H22B . . 109.5 ?
    H22A C22 H22B . . 109.5 ?
    Si1 C22 H22C . . 109.5 ?
    H22A C22 H22C . . 109.5 ?
    H22B C22 H22C . . 109.5 ?
    Si1 C23 H23A . . 109.5 ?
    Si1 C23 H23B . . 109.5 ?
    H23A C23 H23B . . 109.5 ?
    Si1 C23 H23C . . 109.5 ?
    H23A C23 H23C . . 109.5 ?
    H23B C23 H23C . . 109.5 ?
    Si1 C24 H24A . . 109.5 ?
    Si1 C24 H24B . . 109.5 ?
    H24A C24 H24B . . 109.5 ?
    Si1 C24 H24C . . 109.5 ?
    H24A C24 H24C . . 109.5 ?
    H24B C24 H24C . . 109.5 ?
loop_
    _geom_torsion_atom_site_label_1
    _geom_torsion_atom_site_label_2
    _geom_torsion_atom_site_label_3
    _geom_torsion_atom_site_label_4
    _geom_torsion_site_symmetry_1
    _geom_torsion_site_symmetry_2
    _geom_torsion_site_symmetry_3
    _geom_torsion_site_symmetry_4
    _geom_torsion
    _geom_torsion_publ_flag
    C22 Si1 N1 C14 . . . . 29.8(3) ?
    C23 Si1 N1 C14 . . . . -94.8(2) ?
    C24 Si1 N1 C14 . . . . 148.4(2) ?
    C14 C1 C2 C3 . . . . -5.7(4) ?
    C13 C1 C2 C3 . . . . -177.8(2) ?
    C14 C1 C2 C7 . . . . 168.4(2) ?
    C13 C1 C2 C7 . . . . -3.6(2) ?
    C7 C2 C3 C4 . . . . -0.9(3) ?
    C1 C2 C3 C4 . . . . 172.9(2) ?
    C2 C3 C4 C5 . . . . 0.0(4) ?
    C3 C4 C5 C6 . . . . 0.6(4) ?
    C4 C5 C6 C7 . . . . -0.3(4) ?
    C5 C6 C7 C2 . . . . -0.6(4) ?
    C5 C6 C7 C8 . . . . -177.5(2) ?
    C3 C2 C7 C6 . . . . 1.2(3) ?
    C1 C2 C7 C6 . . . . -174.0(2) ?
    C3 C2 C7 C8 . . . . 178.7(2) ?
    C1 C2 C7 C8 . . . . 3.5(3) ?
    C6 C7 C8 C9 . . . . -4.6(4) ?
    C2 C7 C8 C9 . . . . 178.2(2) ?
    C6 C7 C8 C13 . . . . 175.2(2) ?
    C2 C7 C8 C13 . . . . -2.0(3) ?
    C13 C8 C9 C10 . . . . 1.4(4) ?
    C7 C8 C9 C10 . . . . -178.8(2) ?
    C8 C9 C10 C11 . . . . 0.5(4) ?
    C9 C10 C11 C12 . . . . -0.6(4) ?
    C10 C11 C12 C13 . . . . -1.1(4) ?
    C11 C12 C13 C8 . . . . 2.9(4) ?
    C11 C12 C13 C1 . . . . 179.5(2) ?
    C9 C8 C13 C12 . . . . -3.1(3) ?
    C7 C8 C13 C12 . . . . 177.0(2) ?
    C9 C8 C13 C1 . . . . 179.6(2) ?
    C7 C8 C13 C1 . . . . -0.3(3) ?
    C14 C1 C13 C12 . . . . 13.6(4) ?
    C2 C1 C13 C12 . . . . -174.5(2) ?
    C14 C1 C13 C8 . . . . -169.6(2) ?
    C2 C1 C13 C8 . . . . 2.3(2) ?
    C13 C1 C14 N1 . . . . -167.5(2) ?
    C2 C1 C14 N1 . . . . 22.2(4) ?
    C13 C1 C14 C15 . . . . 11.7(4) ?
    C2 C1 C14 C15 . . . . -158.7(2) ?
    Si1 N1 C14 C1 . . . . -139.9(2) ?
    Si1 N1 C14 C15 . . . . 40.8(3) ?
    C1 C14 C15 C16 . . . . -127.0(3) ?
    N1 C14 C15 C16 . . . . 52.3(3) ?
    C1 C14 C15 C20 . . . . 53.6(3) ?
    N1 C14 C15 C20 . . . . -127.2(2) ?
    C20 C15 C16 C17 . . . . -0.6(4) ?
    C14 C15 C16 C17 . . . . 179.9(2) ?
    C15 C16 C17 C18 . . . . 0.4(4) ?
    C16 C17 C18 C19 . . . . -0.2(5) ?
    C17 C18 C19 C20 . . . . 0.1(5) ?
    C21 O1 C20 C19 . . . . 13.5(4) ?
    C21 O1 C20 C15 . . . . -167.3(2) ?
    C18 C19 C20 O1 . . . . 178.9(3) ?
    C18 C19 C20 C15 . . . . -0.3(4) ?
    C16 C15 C20 O1 . . . . -178.7(2) ?
    C14 C15 C20 O1 . . . . 0.8(3) ?
    C16 C15 C20 C19 . . . . 0.6(4) ?
    C14 C15 C20 C19 . . . . -180.0(2) ?
loop_
    _geom_hbond_atom_site_label_D
    _geom_hbond_atom_site_label_H
    _geom_hbond_atom_site_label_A
    _geom_hbond_site_symmetry_A
    _geom_hbond_distance_DH
    _geom_hbond_distance_HA
    _geom_hbond_distance_DA
    _geom_hbond_angle_DHA
    _geom_hbond_publ_flag
    N1 H1 Cg1 3_766 0.88 2.69 3.347(3) 133 y
    C12 H12A Cg4 1_555 0.95 2.99 3.750(4) 138 y
    C16 H16A Cg2 3_766 0.95 2.65 3.470(3) 145 y
    C21 H21C Cg2 2_746 0.98 2.94 3.736(4) 139 y
    C24 H24A Cg3 3_766 0.98 2.99 3.923(4) 158 y
_iucr_refine_instructions_details
;
TITL a in P21/c
CELL  0.71073   12.6110    9.5694   20.3250    90.000   124.100    90.000
ZERR   4     0.0030    0.0019    0.0060     0.000     0.020     0.000
LATT 1
SYMM  - X ,    0.50000 + Y ,    0.50000 - Z
SFAC C  H  N  O  Si
UNIT 96  100  4  4  4
OMIT 1   0   0
OMIT -1   0   2
OMIT 0   0   2
L.S. 20
ACTA
BOND $H
FMAP 2
PLAN 5
HTAB
SIZE 0.19 0.17 0.12
CONF
WGHT   0.061900   1.200200
FVAR 5.729670
TEMP -100
Si1    5   0.669888   0.646953   0.465645  11.000000   0.024570 =
           0.026030   0.032030   0.001760   0.015060  -0.001040
O1     4   0.945573   0.452099   0.709396  11.000000   0.047960 =
           0.050720   0.032790   0.000970   0.025830  -0.004250
N1     3   0.819410   0.578127   0.495309  11.000000   0.025490 =
           0.029520   0.027890   0.004080   0.016180  -0.001140
AFIX 3
H1     2   0.845401   0.600859   0.464578  11.000000  -1.200000
AFIX 0
C1     1   1.032629   0.513903   0.602076  11.000000   0.028650 =
           0.022330   0.027850   0.002500   0.017660   0.002500
C2     1   1.099324   0.644616   0.607365  11.000000   0.027710 =
           0.024200   0.028440  -0.001600   0.018420  -0.001060
C3     1   1.056788   0.774403   0.569089  11.000000   0.026810 =
           0.025900   0.036300   0.003080   0.017130   0.001210
AFIX 43
H3A    2   0.969591   0.786932   0.526807  11.000000  -1.200000
AFIX 0
C4     1   1.142580   0.884326   0.593244  11.000000   0.037910 =
           0.021730   0.042870   0.002840   0.023970  -0.001350
AFIX 43
H4A    2   1.113097   0.971929   0.567050  11.000000  -1.200000
AFIX 0
C5     1   1.270805   0.869290   0.654939  11.000000   0.037870 =
           0.027400   0.041890  -0.004210   0.023150  -0.008940
AFIX 43
H5A    2   1.327589   0.946406   0.670787  11.000000  -1.200000
AFIX 0
C6     1   1.315834   0.741733   0.693350  11.000000   0.029740 =
           0.032040   0.030340  -0.003660   0.015410  -0.004750
AFIX 43
H6A    2   1.403378   0.730471   0.735357  11.000000  -1.200000
AFIX 0
C7     1   1.230683   0.630636   0.669337  11.000000   0.028860 =
           0.026660   0.028340  -0.002010   0.018210  -0.001690
C8     1   1.252096   0.489254   0.701306  11.000000   0.030160 =
           0.027250   0.026960  -0.000090   0.017380   0.000280
C9     1   1.364628   0.423951   0.760984  11.000000   0.027430 =
           0.040370   0.030980   0.003510   0.014000   0.002530
AFIX 43
H9A    2   1.443617   0.473201   0.788592  11.000000  -1.200000
AFIX 0
C10    1   1.358896   0.286038   0.779158  11.000000   0.036960 =
           0.038380   0.037200   0.012670   0.018370   0.014410
AFIX 43
H10A   2   1.434578   0.240284   0.819929  11.000000  -1.200000
AFIX 0
C11    1   1.243858   0.214030   0.738473  11.000000   0.045920 =
           0.029260   0.045770   0.010900   0.028810   0.008040
AFIX 43
H11A   2   1.242090   0.119083   0.751478  11.000000  -1.200000
AFIX 0
C12    1   1.131114   0.277763   0.679092  11.000000   0.035270 =
           0.026770   0.040870   0.003550   0.023460   0.001200
AFIX 43
H12A   2   1.053203   0.226547   0.651064  11.000000  -1.200000
AFIX 0
C13    1   1.133500   0.418552   0.660941  11.000000   0.030210 =
           0.026520   0.028200   0.000950   0.018600   0.001280
C14    1   0.903154   0.493780   0.559315  11.000000   0.028960 =
           0.022900   0.028500   0.001070   0.018060   0.000560
C15    1   0.839727   0.380671   0.575810  11.000000   0.027420 =
           0.023770   0.036610   0.003360   0.020550   0.000070
C16    1   0.753702   0.291856   0.514072  11.000000   0.033790 =
           0.026660   0.044750   0.000470   0.022770  -0.001300
AFIX 43
H16A   2   0.736878   0.304967   0.462702  11.000000  -1.200000
AFIX 0
C17    1   0.692124   0.184585   0.526215  11.000000   0.039480 =
           0.027790   0.064810  -0.001740   0.028220  -0.007110
AFIX 43
H17A   2   0.634197   0.124345   0.483828  11.000000  -1.200000
AFIX 0
C18    1   0.716653   0.167230   0.600876  11.000000   0.049310 =
           0.034060   0.081750   0.014260   0.042860  -0.004320
AFIX 43
H18A   2   0.674773   0.094329   0.609622  11.000000  -1.200000
AFIX 0
C19    1   0.800761   0.253504   0.663198  11.000000   0.046850 =
           0.046480   0.055050   0.019160   0.036410   0.007000
AFIX 43
H19A   2   0.816349   0.239527   0.714198  11.000000  -1.200000
AFIX 0
C20    1   0.862770   0.360991   0.651382  11.000000   0.034720 =
           0.031920   0.042310   0.007210   0.025800   0.005520
C21    1   0.990961   0.417488   0.789484  11.000000   0.070860 =
           0.068000   0.033780   0.010270   0.029550   0.013810
AFIX 137
H21A   2   1.057938   0.483700   0.825778  11.000000  -1.500000
H21B   2   1.026164   0.322559   0.801418  11.000000  -1.500000
H21C   2   0.919906   0.422471   0.796176  11.000000  -1.500000
AFIX 0
C22    1   0.665467   0.674001   0.553999  11.000000   0.046790 =
           0.071070   0.046590   0.005770   0.030600   0.015160
AFIX 137
H22A   2   0.669646   0.583359   0.577791  11.000000  -1.500000
H22B   2   0.585724   0.721566   0.538290  11.000000  -1.500000
H22C   2   0.738685   0.731439   0.592826  11.000000  -1.500000
AFIX 0
C23    1   0.533646   0.537824   0.390324  11.000000   0.029560 =
           0.035920   0.054720   0.001270   0.013230  -0.005810
AFIX 137
H23A   2   0.532673   0.450022   0.414798  11.000000  -1.500000
H23B   2   0.543017   0.517574   0.346565  11.000000  -1.500000
H23C   2   0.453227   0.588188   0.369792  11.000000  -1.500000
AFIX 0
C24    1   0.662114   0.816268   0.418323  11.000000   0.039040 =
           0.030880   0.051860   0.007840   0.022130   0.002100
AFIX 137
H24A   2   0.675453   0.800140   0.375844  11.000000  -1.500000
H24B   2   0.728880   0.878908   0.458231  11.000000  -1.500000
H24C   2   0.577910   0.859035   0.395941  11.000000  -1.500000
AFIX
HKLF 4 1  1.0000  0.0000  0.0000  0.0000 -1.0000  0.0000 -1.0000  0.0000 -1.0000
END
HKLF 4 1  1.0000  0.0000  0.0000  0.0000 -1.0000  0.0000 -1.0000  0.0000 -1.0000
REM  a in P21/c
REM R1=  0.0752 for   4212 Fo > 4sig(Fo)  and  0.0843 for all   4628 data
REM    248 parameters refined using      0 restraints
;
