# Supplementary material for: N-[(9H-Fluoren-9-yl­idene)(2-meth­oxy­phen­yl)meth­yl]-1,1,1-tri­methyl­silanamine
Source: Acta Crystallogr Sect E Struct Rep Online. 2013 Dec 14;70(Pt 1):o59–60. doi: 10.1107/S1600536813033424 (PMC4029215; doi:10.1107/S1600536813033424)
Supplement: Supplementary file 2 [file e-70-00o59-Isup2.hkl]

# 
# h,k,l, Fc-squared, Fo-squared, sigma(Fo-squared) and status flag 
# 
data_I
_shelx_title ' a in P21/c' 
_shelx_refln_list_code          4 
_shelx_F_calc_maximum      168.19 
_exptl_crystal_F_000       792.00 
_reflns_d_resolution_high  0.7715 
 
loop_ 
 _symmetry_equiv_pos_as_xyz 
 'x, y, z' 
 '-x, y+1/2, -z+1/2' 
 '-x, -y, -z' 
 'x, -y-1/2, z-1/2' 
 
_cell_length_a    12.6110 
_cell_length_b     9.5694 
_cell_length_c    20.3250 
_cell_angle_alpha  90.000 
_cell_angle_beta  124.100 
_cell_angle_gamma  90.000 
 
_shelx_F_squared_multiplier     1.000 
 
loop_ 
 _refln_index_h 
 _refln_index_k 
 _refln_index_l 
 _refln_F_squared_calc 
 _refln_F_squared_meas 
 _refln_F_squared_sigma 
 _refln_observed_status 
   3   0   0     5009.55     4847.31     63.80 o 
   4   0   0      692.73      627.53     17.88 o 
   5   0   0     3121.27     3322.72     50.70 o 
   6   0   0     1807.16     1588.00     44.80 o 
   7   0   0       59.19       40.20     20.26 o 
   8   0   0        7.19       25.18      8.14 o 
   9   0   0      529.35      510.27     38.54 o 
  10   0   0     1037.70     1075.93     47.69 o 
  11   0   0      216.71      226.38     15.29 o 
  12   0   0      122.93      123.45     15.93 o 
  13   0   0        4.78       21.30      9.87 o 
   1   1   0      921.40      966.59     30.26 o 
   2   1   0    11289.91    12333.58    114.51 o 
   3   1   0     1119.75     1153.41      7.40 o 
   4   1   0       30.22       25.96      2.01 o 
   5   1   0     4020.14     4264.32     74.89 o 
   6   1   0      130.70      158.32      7.47 o 
   7   1   0      257.23      244.76     11.83 o 
   8   1   0     1054.77     1007.10     27.42 o 
   9   1   0      186.53      175.65      8.55 o 
  10   1   0      186.59      172.39     12.21 o 
  11   1   0      145.38      138.74      8.90 o 
  12   1   0       71.60       64.69      7.96 o 
  13   1   0       54.52       44.62      9.21 o 
   0   2   0     3297.97     4012.79     26.04 o 
   1   2   0     2683.57     3184.74     19.39 o 
   2   2   0    13448.08    14981.01    418.55 o 
   3   2   0     2398.26     2474.12     32.98 o 
   4   2   0      170.63      212.05      4.90 o 
   5   2   0      263.51      281.61      7.52 o 
   6   2   0      209.86      218.76     12.04 o 
   7   2   0       30.65       26.64      5.35 o 
   8   2   0      104.41      108.38      6.82 o 
   9   2   0      183.52      175.13     13.46 o 
  10   2   0        0.35       20.18      4.10 o 
  11   2   0      235.33      243.33     12.05 o 
  12   2   0       28.82       50.68     13.47 o 
  13   2   0        0.23        7.18      2.73 o 
   1   3   0      128.00      137.59      3.55 o 
   2   3   0     1542.78     1796.53     15.36 o 
   3   3   0      674.70      669.44     15.62 o 
   4   3   0      157.04      148.67      4.82 o 
   5   3   0      189.46      174.68      5.78 o 
   6   3   0       40.26       38.79      4.94 o 
   7   3   0      612.69      559.33     28.84 o 
   8   3   0      194.60      194.67     10.63 o 
   9   3   0      304.29      333.53     11.98 o 
  10   3   0       17.55       18.67      4.57 o 
  11   3   0        7.95       15.93      9.89 o 
  12   3   0        2.45        6.82      3.40 o 
  13   3   0       12.67       16.62      4.47 o 
   0   4   0      198.82      214.28      6.38 o 
   1   4   0      117.57      138.73      3.61 o 
   2   4   0     2218.03     2815.42     29.97 o 
   3   4   0       17.78       53.60      3.21 o 
   4   4   0     1496.66     1287.59    155.67 o 
   5   4   0      162.98      144.61      6.87 o 
   6   4   0     1418.73     1235.81     24.53 o 
   7   4   0      295.79      299.06     14.36 o 
   8   4   0       10.92       18.75      3.71 o 
   9   4   0       78.73       94.61      6.98 o 
  10   4   0        8.82       20.49      4.06 o 
  11   4   0       18.17       21.67      4.40 o 
  12   4   0      104.66       80.17     10.26 o 
   1   5   0      235.42      327.88     12.44 o 
   2   5   0     1710.30     1966.31     24.45 o 
   3   5   0       63.00       87.68      4.25 o 
   4   5   0     2755.65     3120.17     55.98 o 
   5   5   0       22.55       14.60      3.31 o 
   6   5   0     1019.63      944.19     26.40 o 
   7   5   0     1612.54     1489.09    104.43 o 
   8   5   0      328.76      313.55     12.52 o 
   9   5   0      407.98      363.15     26.33 o 
  10   5   0      407.31      451.12     23.89 o 
  11   5   0      116.02      140.59     19.39 o 
  12   5   0       24.58       25.55     10.95 o 
   0   6   0      170.94      198.04     10.89 o 
   1   6   0      389.04      376.37     13.52 o 
   2   6   0      178.02      180.92      8.38 o 
   3   6   0     1533.45     1564.49     37.44 o 
   4   6   0       31.93       43.93      4.39 o 
   5   6   0     1174.57     1180.95     62.33 o 
   6   6   0       31.68       34.91      4.44 o 
   7   6   0       12.05       15.27      3.53 o 
   8   6   0       13.14       15.80      3.52 o 
   9   6   0      266.98      233.71     11.59 o 
  10   6   0        0.36        8.17      3.34 o 
  11   6   0        3.12       27.00      7.27 o 
   1   7   0      367.25      399.41     11.60 o 
   2   7   0       80.86       74.47      5.23 o 
   3   7   0       19.52       28.18      4.09 o 
   4   7   0      135.39      147.62      8.46 o 
   5   7   0      132.26      152.92     23.59 o 
   6   7   0        0.04        2.88      4.97 o 
   7   7   0       95.15      125.48      8.45 o 
   8   7   0      105.11      119.16     12.37 o 
   9   7   0       39.32       25.01      7.37 o 
  10   7   0        8.29       10.79      6.80 o 
  11   7   0       56.39       79.96     13.95 o 
   0   8   0      593.93      672.73     25.72 o 
   1   8   0      287.56      329.82     13.94 o 
   2   8   0      109.04      124.32      7.29 o 
   3   8   0      146.74      145.93      8.87 o 
   4   8   0        4.41       14.07      5.56 o 
   5   8   0       52.65       34.96      4.98 o 
   6   8   0       32.52       29.58      6.60 o 
   7   8   0       28.75       39.48      6.71 o 
   8   8   0        6.03       13.33      3.78 o 
   9   8   0       27.99       37.86      9.77 o 
  10   8   0        4.97       28.32      9.22 o 
   1   9   0      319.69      319.26     22.53 o 
   2   9   0      938.18      983.29     40.87 o 
   3   9   0      102.19      103.15      8.44 o 
   4   9   0       87.13       92.27      7.17 o 
   5   9   0       25.12       26.32      3.70 o 
   6   9   0       44.02       46.28     13.33 o 
   7   9   0       77.98       72.80     10.24 o 
   8   9   0       56.86       68.23     11.54 o 
   9   9   0       13.80        7.10      5.80 o 
   0  10   0       43.90       70.79     14.31 o 
   1  10   0       93.25       99.39      7.46 o 
   2  10   0        1.96       12.62      5.42 o 
   3  10   0      106.43      122.78     10.65 o 
   4  10   0       21.29       27.46      4.83 o 
   5  10   0      112.38      105.87     12.04 o 
   6  10   0      121.62      120.06     12.63 o 
   7  10   0       18.79       10.27     15.16 o 
   8  10   0      187.91      175.02     19.85 o 
   1  11   0      102.67      119.63      9.79 o 
   2  11   0       18.64       24.17      4.79 o 
   3  11   0       18.66       18.82      4.16 o 
   4  11   0        4.21       16.32      4.21 o 
   5  11   0      115.04      119.78     15.26 o 
   6  11   0        4.14       14.36      5.55 o 
   0  12   0        4.28       10.07     11.80 o 
   1  12   0        0.13        8.95      2.86 o 
   2  12   0        2.68        8.09      2.67 o 
   3  12   0       66.83       55.05     16.99 o 
 -13   1   1        0.00        4.50      3.01 o 
 -12   1   1      156.68      164.85     25.19 o 
 -11   1   1        8.78       16.58      4.32 o 
 -10   1   1       11.90       31.88      5.75 o 
  -9   1   1      723.81      677.09     18.16 o 
  -8   1   1      585.59      543.93     13.83 o 
  -7   1   1      446.16      414.67     19.30 o 
  -6   1   1      272.77      231.45     13.64 o 
  -5   1   1       59.40       38.93      4.07 o 
  -4   1   1     1316.43     1239.20     13.90 o 
  -3   1   1     2678.86     2879.87     36.87 o 
  -2   1   1     1441.84     1381.12     12.56 o 
  -1   1   1     3410.73     1735.37     22.12 o 
   1   1   1       71.72       75.46      2.51 o 
   2   1   1     2315.39     2418.85     23.98 o 
   3   1   1      390.70      404.89      4.44 o 
   4   1   1        0.17        6.32      1.66 o 
   5   1   1       27.73       36.26      4.34 o 
   6   1   1      391.87      351.17     17.67 o 
   7   1   1       28.76       27.92      3.87 o 
   8   1   1       13.10       23.27     11.36 o 
   9   1   1        4.38       19.86      4.97 o 
  10   1   1       62.76       82.15      8.00 o 
  11   1   1       29.46       27.67      5.23 o 
  12   1   1       44.12       43.56      8.06 o 
  13   1   1        9.00       16.60      5.13 o 
 -13   2   1       35.02       30.97      5.86 o 
 -12   2   1        8.43       17.56      4.49 o 
 -11   2   1       20.08       13.73      5.17 o 
 -10   2   1      564.07      561.40     19.62 o 
  -9   2   1        3.60       11.14      5.96 o 
  -8   2   1      240.13      227.54     10.21 o 
  -7   2   1      527.73      436.89     12.94 o 
  -6   2   1     2098.09     2285.38     39.83 o 
  -5   2   1     1391.70     1309.35     32.19 o 
  -4   2   1     5338.08     5237.95    439.55 o 
  -3   2   1      129.53      111.41      3.27 o 
  -2   2   1     8282.39     9606.10     91.92 o 
  -1   2   1      592.06      645.68     11.45 o 
   0   2   1     6577.01     8113.39     67.26 o 
   1   2   1    10523.37    12058.11    105.73 o 
   2   2   1      204.30      192.02      4.72 o 
   3   2   1      373.74      380.87      5.24 o 
   4   2   1        0.63       10.19      3.35 o 
   5   2   1     1139.19     1167.22     20.34 o 
   6   2   1       66.70       68.99      6.38 o 
   7   2   1     2399.87     2215.04     70.36 o 
   8   2   1       18.62       27.41      4.47 o 
   9   2   1      259.95      242.94     13.13 o 
  10   2   1       21.13       15.92      4.14 o 
  11   2   1       16.37       14.95      4.00 o 
  12   2   1       48.38       76.77      8.50 o 
 -13   3   1        2.14        8.84      3.20 o 
 -12   3   1      302.29      352.47     31.33 o 
 -11   3   1       44.55       39.47      8.24 o 
 -10   3   1       22.10       29.43      7.21 o 
  -9   3   1       46.16       54.75      6.11 o 
  -8   3   1      186.80      172.61      9.74 o 
  -7   3   1      182.56      155.20      8.39 o 
  -6   3   1      862.55      872.43     31.58 o 
  -5   3   1      127.11      165.68      6.72 o 
  -4   3   1       57.48       64.88      3.33 o 
  -3   3   1      190.09      189.24      4.52 o 
  -2   3   1     1030.39     1242.39      7.76 o 
  -1   3   1      788.47      919.90     21.18 o 
   0   3   1      159.52      189.70      4.74 o 
   1   3   1        7.13       15.01      1.37 o 
   2   3   1     1347.54     1623.63     22.05 o 
   3   3   1      441.78      617.83     17.78 o 
   4   3   1     2487.52     2762.74     51.10 o 
   5   3   1      147.79      160.48      9.11 o 
   6   3   1      231.58      219.09     10.45 o 
   7   3   1       67.26       57.73      6.04 o 
   8   3   1      125.00      121.52      7.84 o 
   9   3   1     1381.25     1328.30     37.58 o 
  10   3   1       72.97       75.41      7.60 o 
  11   3   1      223.05      195.40     11.28 o 
  12   3   1      217.66      247.07     30.17 o 
 -13   4   1        0.31       11.43      9.71 o 
 -12   4   1       18.68       17.85      7.83 o 
 -11   4   1        0.02        6.16      3.09 o 
 -10   4   1       37.30       51.83     10.02 o 
  -9   4   1       81.10       93.96      7.87 o 
  -8   4   1       15.68       11.74      3.36 o 
  -7   4   1      166.15      179.30     10.37 o 
  -6   4   1       66.52       87.84      7.01 o 
  -5   4   1       48.34       59.48      3.53 o 
  -4   4   1     3532.69     3829.98     80.31 o 
  -3   4   1      295.58      299.95     12.48 o 
  -2   4   1      962.09     1090.73     15.99 o 
  -1   4   1       34.59       24.21      2.59 o 
   0   4   1     4798.64     5963.06     65.39 o 
   1   4   1       99.76      107.85      4.18 o 
   2   4   1     1124.85     1227.66     15.10 o 
   3   4   1      108.16      113.98      7.39 o 
   4   4   1     1026.76     1046.46     17.65 o 
   5   4   1        4.64        6.31      1.83 o 
   6   4   1        1.31        8.64      2.68 o 
   7   4   1      271.13      281.47     17.95 o 
   8   4   1        2.40       13.66      3.65 o 
   9   4   1      140.17      132.78     13.80 o 
  10   4   1      134.75      170.05     15.89 o 
  11   4   1        4.91       10.87      5.79 o 
  12   4   1       22.02       28.13      6.17 o 
 -12   5   1        6.09       23.19     14.43 o 
 -11   5   1       16.72       17.41      4.45 o 
 -10   5   1       14.40       13.85      6.01 o 
  -9   5   1      212.44      206.74     11.49 o 
  -8   5   1     1132.55     1062.09     24.86 o 
  -7   5   1       58.29       49.61      6.63 o 
  -6   5   1      987.89      893.25     31.10 o 
  -5   5   1        0.14        9.62      4.65 o 
  -4   5   1      168.69      165.00      6.99 o 
  -3   5   1        3.23        9.69      4.08 o 
  -2   5   1      190.80      222.59      8.09 o 
  -1   5   1      143.01      174.98      5.64 o 
   0   5   1       26.09       33.87      2.47 o 
   1   5   1       19.84       28.33      2.75 o 
   2   5   1      110.21      111.47      4.92 o 
   3   5   1        2.35        5.62      2.54 o 
   4   5   1      198.01      183.96      7.54 o 
   5   5   1       11.69       15.59      4.48 o 
   6   5   1      116.41       82.91      5.93 o 
   7   5   1       10.18        9.10      3.13 o 
   8   5   1        4.85       11.57      2.69 o 
   9   5   1        3.94        9.08      3.09 o 
  10   5   1        0.10       11.95      3.37 o 
  11   5   1        0.13        8.74      9.79 o 
  12   5   1        4.78       23.54      5.92 o 
 -12   6   1        1.79       35.04     10.85 o 
 -11   6   1       11.76       10.48      5.67 o 
 -10   6   1       89.53       94.23     10.93 o 
  -9   6   1       30.88       27.80      4.28 o 
  -8   6   1       12.76       16.40      3.14 o 
  -7   6   1      195.84      197.08      8.98 o 
  -6   6   1       17.05       19.36      3.82 o 
  -5   6   1        7.49        5.48      2.66 o 
  -4   6   1      427.01      397.25     11.56 o 
  -3   6   1      175.33      179.11     12.21 o 
  -2   6   1       16.79       26.11      3.39 o 
  -1   6   1      336.50      378.61     12.64 o 
   0   6   1      102.82      135.35      6.06 o 
   1   6   1       43.81       46.79      3.64 o 
   2   6   1     2038.48     2221.63     71.78 o 
   3   6   1      118.93      113.18      7.04 o 
   4   6   1      496.18      487.17     15.22 o 
   5   6   1       93.48       75.93      6.06 o 
   6   6   1      284.12      257.62     11.29 o 
   7   6   1      341.29      321.31     11.86 o 
   8   6   1       45.08       44.06     10.24 o 
   9   6   1        4.61        6.55      3.65 o 
  10   6   1       83.25       61.52      9.83 o 
  11   6   1      108.30       75.55     11.94 o 
 -11   7   1      142.34      196.35     29.78 o 
 -10   7   1        4.91       17.60      6.53 o 
  -9   7   1      153.70      163.63      9.37 o 
  -8   7   1      245.43      227.48     16.77 o 
  -7   7   1      177.77      143.86     13.88 o 
  -6   7   1      718.86      694.73     26.64 o 
  -5   7   1      331.41      318.99     18.26 o 
  -4   7   1       61.70       57.22      5.35 o 
  -3   7   1      261.16      259.08     12.70 o 
  -2   7   1       71.92       69.45      4.98 o 
  -1   7   1        8.48       12.23      4.75 o 
   0   7   1      854.22      973.14     22.05 o 
   1   7   1       17.04       35.17      5.82 o 
   2   7   1       64.76       64.01      5.15 o 
   3   7   1     2305.84     2267.27     80.56 o 
   4   7   1      572.08      578.72     41.37 o 
   5   7   1     2340.16     2359.66     84.78 o 
   6   7   1        2.34       11.02      2.95 o 
   7   7   1      298.28      287.56     11.81 o 
   8   7   1       21.61       22.18      4.68 o 
   9   7   1      486.33      517.76     44.48 o 
  10   7   1       43.82       79.00     13.27 o 
 -10   8   1       19.07      125.77     57.49 o 
  -9   8   1        0.15        6.74      3.74 o 
  -8   8   1       16.40       18.87      3.71 o 
  -7   8   1      113.32      124.44      8.92 o 
  -6   8   1        0.01        8.80      6.35 o 
  -5   8   1        2.24        5.83      1.85 o 
  -4   8   1       13.38       23.98      4.12 o 
  -3   8   1      447.95      459.29     13.07 o 
  -2   8   1     1069.49     1112.43     27.85 o 
  -1   8   1      552.47      609.22     18.91 o 
   0   8   1       47.01       46.85      4.58 o 
   1   8   1        2.50       19.25      7.01 o 
   2   8   1     1863.41     1959.52     37.08 o 
   3   8   1      351.11      314.21     10.01 o 
   4   8   1      669.61      661.69     20.22 o 
   5   8   1       60.47       53.80      6.55 o 
   6   8   1      122.24      125.39     11.39 o 
   7   8   1       53.16       41.91      6.48 o 
   8   8   1      292.57      288.87     14.45 o 
   9   8   1        1.51       14.22      6.68 o 
  -9   9   1        2.58       17.37      9.64 o 
  -8   9   1       14.56       30.18      9.08 o 
  -7   9   1       90.74       62.32     16.82 o 
  -6   9   1        2.79        6.53      4.14 o 
  -5   9   1        2.24        9.62      4.83 o 
  -4   9   1      106.10      106.02      8.18 o 
  -3   9   1        1.13        4.99      5.44 o 
  -2   9   1      101.80       97.68     12.83 o 
  -1   9   1        3.84       14.49      3.09 o 
   0   9   1        2.56       13.86      4.50 o 
   1   9   1       40.86       47.22      9.12 o 
   2   9   1        8.91       15.25      8.89 o 
   3   9   1       37.44       41.26      5.67 o 
   4   9   1        3.66       12.46      4.37 o 
   5   9   1        4.78       11.69      4.70 o 
   6   9   1      150.93      146.47     22.09 o 
   7   9   1       21.61       33.03      7.65 o 
   8   9   1       48.40       45.14     18.96 o 
  -8  10   1        3.99       17.37     10.75 o 
  -7  10   1       40.47       29.26      6.96 o 
  -6  10   1        7.52        7.02      8.33 o 
  -5  10   1      119.76      123.30     11.67 o 
  -4  10   1       78.33       89.22      9.37 o 
  -3  10   1       78.68       81.70      8.38 o 
  -2  10   1       13.86       22.26      4.97 o 
  -1  10   1       69.51       73.09      7.52 o 
   0  10   1       56.06       50.30      5.77 o 
   1  10   1       86.75       81.01      6.85 o 
   2  10   1      116.03      120.09     10.21 o 
   3  10   1        1.78       13.56      3.69 o 
   4  10   1        1.47        9.52      3.64 o 
   5  10   1       37.88       33.31     10.20 o 
   6  10   1        3.46       20.99     14.86 o 
   7  10   1       16.76       20.09      8.01 o 
  -6  11   1       96.55       93.66     18.58 o 
  -5  11   1      226.88      275.59     55.60 o 
  -4  11   1       21.43       33.75     11.51 o 
  -3  11   1      126.20      126.05     10.57 o 
  -2  11   1      209.44      213.47     12.42 o 
  -1  11   1      185.47      176.14     11.16 o 
   0  11   1      126.39      130.46      7.34 o 
   1  11   1       75.20      105.39      8.49 o 
   2  11   1       17.61       18.02      6.15 o 
   3  11   1       18.40       17.78      4.92 o 
   4  11   1       16.36       28.78      7.36 o 
   5  11   1        1.81        6.58      5.49 o 
  -3  12   1       10.93       13.98      6.56 o 
  -2  12   1       64.94       61.47     15.40 o 
  -1  12   1       31.57       33.86      5.74 o 
   0  12   1       20.17       26.21      4.44 o 
   1  12   1       59.54       80.00     16.08 o 
   2  12   1        8.93       16.17      4.25 o 
   3  12   1       59.85       52.82     11.77 o 
 -14   0   2      449.46      467.28     45.60 o 
 -13   0   2       23.38       19.11      6.04 o 
 -12   0   2      218.18      220.28     17.34 o 
 -11   0   2       65.81       63.71      9.25 o 
 -10   0   2      734.01      685.27     22.11 o 
  -9   0   2     1271.14     1196.56     45.70 o 
  -8   0   2     3264.50     3115.23    112.86 o 
  -7   0   2       17.55       17.82      6.86 o 
  -6   0   2      736.09      703.87     21.23 o 
  -5   0   2      793.91      681.49     10.58 o 
  -4   0   2       12.92       14.75      2.97 o 
  -3   0   2     1067.94     1135.67     18.89 o 
  -2   0   2      829.08      615.41     10.89 o 
   1   0   2     7097.70     7222.73    182.37 o 
   2   0   2     1514.06     1419.34     36.19 o 
   3   0   2       86.66      100.24      6.33 o 
   4   0   2     2649.70     2999.12     92.05 o 
   5   0   2     2139.67     2354.56     36.52 o 
   6   0   2     2838.16     2709.13     66.57 o 
   7   0   2       36.91       29.60      5.58 o 
   8   0   2      638.69      527.21     38.94 o 
   9   0   2       37.88       30.26      6.00 o 
  10   0   2      139.92      152.33     14.13 o 
  11   0   2        4.11       18.39      5.62 o 
  12   0   2      471.67      443.76     34.03 o 
 -14   1   2       79.38       93.09     14.37 o 
 -13   1   2      247.69      257.31     17.87 o 
 -12   1   2        1.18        6.62      3.14 o 
 -11   1   2        5.64       13.33      3.95 o 
 -10   1   2      404.17      404.83     13.79 o 
  -9   1   2      753.12      761.72     29.96 o 
  -8   1   2      164.57      140.41      8.11 o 
  -7   1   2     1171.18     1128.87     32.31 o 
  -6   1   2      693.74      741.12     10.53 o 
  -5   1   2      801.64      841.51     10.48 o 
  -4   1   2     1396.15     1520.48     29.71 o 
  -3   1   2     1276.65     1315.32     13.47 o 
  -2   1   2        0.20        4.07      1.02 o 
  -1   1   2       13.85       15.23      1.05 o 
   1   1   2      119.64      106.07      3.69 o 
   2   1   2     3935.70     3999.34     31.84 o 
   3   1   2      884.85      952.58      9.14 o 
   4   1   2       10.10       18.27      1.85 o 
   5   1   2      756.95      682.23     19.40 o 
   6   1   2      699.36      679.68     18.01 o 
   7   1   2     2116.77     2050.87     60.31 o 
   8   1   2      249.81      222.72     10.54 o 
   9   1   2      188.42      177.62     10.38 o 
  10   1   2      107.05      110.08      8.67 o 
  11   1   2       46.39       53.08      6.78 o 
  12   1   2        0.10       11.56      6.12 o 
 -14   2   2        0.42        9.07      3.10 o 
 -13   2   2        0.29       17.03      4.32 o 
 -12   2   2        0.18       10.70      3.10 o 
 -11   2   2      296.94      283.96     17.48 o 
 -10   2   2      128.42      107.07      7.06 o 
  -9   2   2      294.40      260.09     11.92 o 
  -8   2   2      131.93      150.07     17.42 o 
  -7   2   2      151.68      159.01     12.96 o 
  -6   2   2       56.61       69.73      3.98 o 
  -5   2   2      851.76      980.97     10.49 o 
  -4   2   2     5847.16     5429.16    419.81 o 
  -3   2   2     9937.74    11346.67     87.47 o 
  -2   2   2      550.51      547.95      4.85 o 
  -1   2   2      184.56      196.07      4.27 o 
   0   2   2      533.16      606.44      8.62 o 
   1   2   2      126.86      155.79      4.37 o 
   2   2   2        7.05       20.44      1.42 o 
   3   2   2      643.05      655.16     11.72 o 
   4   2   2      216.13      198.96      6.35 o 
   5   2   2       12.32       11.36      4.24 o 
   6   2   2       41.04       36.51      4.44 o 
   7   2   2        0.03        8.28      2.39 o 
   8   2   2       19.74       22.93      4.58 o 
   9   2   2       98.83      119.63      9.50 o 
  10   2   2      185.32      216.12     20.27 o 
  11   2   2        0.01        7.56      2.96 o 
  12   2   2       50.36       45.38      9.06 o 
 -13   3   2        1.11       16.82      3.61 o 
 -12   3   2        4.98        3.29      4.03 o 
 -11   3   2       14.02       25.06      4.15 o 
 -10   3   2      127.40      113.35      8.07 o 
  -9   3   2       96.18      100.18      7.00 o 
  -8   3   2      135.95      153.20     10.64 o 
  -7   3   2       60.25       36.28      4.04 o 
  -6   3   2        9.15       14.31      2.96 o 
  -5   3   2     2085.10     2361.68     36.53 o 
  -4   3   2     1072.53     1124.29     16.09 o 
  -3   3   2      247.78      259.49      5.27 o 
  -2   3   2       19.19       30.07      1.61 o 
  -1   3   2     3010.56     3504.39     56.36 o 
   0   3   2       33.75       36.63      1.90 o 
   1   3   2      409.82      396.60      8.72 o 
   2   3   2     1665.86     1952.64     29.56 o 
   3   3   2       24.63       37.04      2.50 o 
   4   3   2        1.86        9.33      2.48 o 
   5   3   2       45.47       65.69      5.11 o 
   6   3   2      376.44      339.30     14.00 o 
   7   3   2       74.57       70.14      5.13 o 
   8   3   2      177.93      158.01     14.29 o 
   9   3   2        3.82       14.48      3.31 o 
  10   3   2       25.52       32.12      6.05 o 
  11   3   2      143.81      152.31     19.09 o 
  12   3   2        0.02        6.93      3.58 o 
 -13   4   2        4.75       17.06      5.25 o 
 -12   4   2      376.85      386.58     17.02 o 
 -11   4   2       57.41       61.33      8.50 o 
 -10   4   2       10.48        8.28      2.68 o 
  -9   4   2        8.11       20.44      4.22 o 
  -8   4   2     1552.10     1472.61     36.24 o 
  -7   4   2      379.81      357.38     14.34 o 
  -6   4   2     1602.11     1444.23     41.05 o 
  -5   4   2      275.84      233.65     12.63 o 
  -4   4   2      539.28      577.57     23.78 o 
  -3   4   2       37.49       34.69      4.55 o 
  -2   4   2     1734.89     2074.72     40.97 o 
  -1   4   2       43.74       58.34      2.43 o 
   0   4   2     3227.17     4073.10     49.09 o 
   1   4   2     2095.80     2455.17     39.08 o 
   2   4   2     2133.97     2511.92     51.06 o 
   3   4   2      641.32      579.57      7.79 o 
   4   4   2      396.16      308.52     11.57 o 
   5   4   2       29.53       26.70      2.82 o 
   6   4   2      791.11      740.63     26.33 o 
   7   4   2      149.17      190.75     10.38 o 
   8   4   2       18.70       15.50      5.26 o 
   9   4   2      356.98      320.67     13.35 o 
  10   4   2       77.47       88.62      8.84 o 
  11   4   2       28.41       34.25     11.92 o 
  12   4   2       27.18       38.65      7.43 o 
 -13   5   2       19.33       32.90      9.22 o 
 -12   5   2       40.12       51.12     11.30 o 
 -11   5   2       31.29       18.09      3.32 o 
 -10   5   2      477.20      478.15     19.81 o 
  -9   5   2      323.23      264.75     11.60 o 
  -8   5   2       73.47       75.81      7.78 o 
  -7   5   2      111.53       83.50      5.81 o 
  -6   5   2      745.80      736.73     17.70 o 
  -5   5   2      229.42      236.03     12.10 o 
  -4   5   2     1074.62     1098.32     37.01 o 
  -3   5   2     2063.03     2327.82     47.98 o 
  -2   5   2     1013.98     1172.25     17.80 o 
  -1   5   2     1703.30     2124.01     39.03 o 
   0   5   2       27.98       69.78      4.63 o 
   1   5   2      139.46      146.24      6.65 o 
   2   5   2     1457.25     1370.37     22.29 o 
   3   5   2     1179.56     1131.87     45.54 o 
   4   5   2      183.01      172.01      7.40 o 
   5   5   2      433.74      393.98     20.50 o 
   6   5   2      431.50      395.90     18.24 o 
   7   5   2        8.90       26.21      7.91 o 
   8   5   2      875.63      804.08     26.02 o 
   9   5   2      134.34      115.85     12.11 o 
  10   5   2      103.53       84.84     12.58 o 
  11   5   2      338.33      315.38     33.87 o 
 -12   6   2      106.73      125.18    131.35 o 
 -11   6   2       92.67      102.12      8.70 o 
 -10   6   2       14.89       20.67      6.45 o 
  -9   6   2      528.85      521.41     37.54 o 
  -8   6   2      256.24      229.71     15.88 o 
  -7   6   2        5.46       10.40      3.38 o 
  -6   6   2     1870.51     1764.04     74.63 o 
  -5   6   2      251.41      250.67     12.18 o 
  -4   6   2      542.43      543.23     12.04 o 
  -3   6   2     1616.99     1688.06     29.05 o 
  -2   6   2      537.85      571.73     11.65 o 
  -1   6   2      130.33      136.18      6.35 o 
   0   6   2     2447.22     2991.23     51.67 o 
   1   6   2      138.15      140.33      6.96 o 
   2   6   2       78.55       73.62      7.27 o 
   3   6   2     2527.11     2716.52     33.07 o 
   4   6   2      248.68      216.83     11.83 o 
   5   6   2      824.26      749.93     29.34 o 
   6   6   2        9.02       16.25      3.06 o 
   7   6   2      156.52      167.34     18.81 o 
   8   6   2       27.81       27.60      4.92 o 
   9   6   2      343.67      368.92     41.62 o 
  10   6   2        0.01        5.59      3.71 o 
  11   6   2        8.89       12.12      4.61 o 
 -11   7   2       68.19       76.31     12.40 o 
 -10   7   2       19.81       26.39      4.40 o 
  -9   7   2       37.32       35.84      6.02 o 
  -8   7   2        1.67       10.06      2.78 o 
  -7   7   2       36.53       58.99      5.31 o 
  -6   7   2       60.31       51.52      6.11 o 
  -5   7   2       23.58       27.32      3.96 o 
  -4   7   2       36.68       29.44      4.22 o 
  -3   7   2       25.28       44.87     10.19 o 
  -2   7   2       87.86       86.34      5.64 o 
  -1   7   2       41.11       41.15      4.42 o 
   0   7   2      421.67      424.69      9.73 o 
   1   7   2      294.21      308.48     18.94 o 
   2   7   2       13.20       26.92      3.68 o 
   3   7   2      866.49      856.77     24.51 o 
   4   7   2      168.24      153.12      9.91 o 
   5   7   2      552.52      490.38     15.82 o 
   6   7   2        0.37       15.34      4.55 o 
   7   7   2       24.68       25.20      3.98 o 
   8   7   2       16.66       22.17      6.04 o 
   9   7   2       55.91       75.74     20.51 o 
  10   7   2       10.35       19.78     18.16 o 
 -10   8   2        1.37        3.59     11.33 o 
  -9   8   2        5.40       19.89      4.45 o 
  -8   8   2       60.12       49.75     12.86 o 
  -7   8   2       35.34       30.73      5.12 o 
  -6   8   2       19.52       18.29      5.30 o 
  -5   8   2      233.31      211.65     12.96 o 
  -4   8   2        2.26       13.18      6.23 o 
  -3   8   2       21.40       18.75      3.72 o 
  -2   8   2      174.50      189.96      9.31 o 
  -1   8   2      525.92      509.98     16.18 o 
   0   8   2        0.22        8.01      3.51 o 
   1   8   2        8.98       20.31      5.28 o 
   2   8   2      892.89      873.99     19.28 o 
   3   8   2      170.99      179.15     16.10 o 
   4   8   2     1050.99      961.83     33.29 o 
   5   8   2      162.77      169.45     16.27 o 
   6   8   2        4.56        9.90      3.11 o 
   7   8   2       11.79       17.26      6.07 o 
   8   8   2        2.45       35.69      8.57 o 
   9   8   2        4.82       12.52      6.61 o 
  -9   9   2        4.38       15.70     15.66 o 
  -8   9   2       41.35       38.56     10.73 o 
  -7   9   2       40.03       34.36      7.60 o 
  -6   9   2      120.52      112.03     14.14 o 
  -5   9   2      157.94      146.72     10.03 o 
  -4   9   2      362.40      347.63     18.46 o 
  -3   9   2        6.72       13.06      3.50 o 
  -2   9   2      589.82      606.68     20.29 o 
  -1   9   2      854.20      861.15     25.29 o 
   0   9   2       20.65       33.14      4.68 o 
   1   9   2      195.52      216.97     14.66 o 
   2   9   2      278.26      288.45     20.97 o 
   3   9   2       92.19       76.42      8.04 o 
   4   9   2      147.95      129.33      9.18 o 
   5   9   2        8.38       19.76     13.58 o 
   6   9   2       25.88       24.53      9.54 o 
   7   9   2        1.08       16.12     12.50 o 
   8   9   2      128.89      146.52     18.16 o 
  -8  10   2       93.47       98.00     16.25 o 
  -7  10   2        8.02        8.14      7.69 o 
  -6  10   2        2.42       10.71      6.77 o 
  -5  10   2       16.49       21.47      4.77 o 
  -4  10   2       17.55       19.06      4.17 o 
  -3  10   2      163.15      151.40     11.46 o 
  -2  10   2      181.33      191.61     10.54 o 
  -1  10   2       65.10       71.59      6.34 o 
   0  10   2        6.17       11.09      2.99 o 
   1  10   2      190.41      200.20     14.92 o 
   2  10   2       18.32       17.78      6.26 o 
   3  10   2       60.18       51.94      7.50 o 
   4  10   2      114.56      113.17     15.95 o 
   5  10   2        0.01        5.58      5.87 o 
   6  10   2      130.63      125.54     13.56 o 
   7  10   2       20.81       32.84      9.06 o 
  -5  11   2       45.30       36.05      9.19 o 
  -4  11   2        6.09       13.74      3.74 o 
  -3  11   2       60.93       89.00      9.32 o 
  -2  11   2        4.41       10.80      3.30 o 
  -1  11   2      279.98      294.33     22.10 o 
   0  11   2       36.59       60.28      7.65 o 
   1  11   2      490.30      455.82     17.09 o 
   2  11   2       10.95       16.65      6.44 o 
   3  11   2        4.67       11.88      5.14 o 
   4  11   2       19.02       16.25      4.24 o 
   5  11   2        4.09       12.87      5.75 o 
  -3  12   2       21.39       29.90     12.54 o 
  -2  12   2        0.07        4.53      2.88 o 
  -1  12   2        6.23       13.30      3.54 o 
   0  12   2       10.28        8.40      2.81 o 
   1  12   2       28.16       21.95      9.38 o 
   2  12   2        0.54       16.47      4.59 o 
 -14   1   3       80.54       85.82      9.75 o 
 -13   1   3        1.51        7.30      5.64 o 
 -12   1   3      165.29      172.41     12.84 o 
 -11   1   3      586.12      568.52     24.40 o 
 -10   1   3      339.95      324.77     13.85 o 
  -9   1   3        4.22        8.10      5.94 o 
  -8   1   3      304.36      299.76     11.80 o 
  -7   1   3      802.07      798.21     17.61 o 
  -6   1   3     1543.29     1670.38     21.04 o 
  -5   1   3     4198.67     4570.68     53.94 o 
  -4   1   3      356.21      325.81      5.44 o 
  -3   1   3     1971.32     1989.05     25.91 o 
  -2   1   3     1082.70     1021.96      9.53 o 
  -1   1   3     3001.92     3374.28     69.48 o 
   0   1   3        2.82       13.10      1.74 o 
   1   1   3       34.89       34.01      2.16 o 
   2   1   3      521.96      460.79      4.23 o 
   3   1   3      625.46      597.33     14.85 o 
   4   1   3      825.53      821.77     14.19 o 
   5   1   3      684.30      719.96     12.66 o 
   6   1   3      407.39      359.89     16.40 o 
   7   1   3      751.20      700.13     21.74 o 
   8   1   3      133.76      119.09      6.54 o 
   9   1   3       42.43       45.17      6.03 o 
  10   1   3        0.71        9.36      4.29 o 
  11   1   3        6.16       30.67      6.15 o 
  12   1   3      136.26      140.67     18.86 o 
 -14   2   3       15.51       36.08      5.93 o 
 -13   2   3        9.16       11.78      3.98 o 
 -12   2   3      247.57      259.95     18.00 o 
 -11   2   3       41.00       36.35      5.15 o 
 -10   2   3      961.34      980.27     20.55 o 
  -9   2   3      230.34      225.81     10.71 o 
  -8   2   3      529.89      553.53     14.30 o 
  -7   2   3      469.76      397.57     11.46 o 
  -6   2   3       81.89       90.25      4.35 o 
  -5   2   3     1683.51     1702.79     30.22 o 
  -4   2   3      697.83      635.11     10.52 o 
  -3   2   3     9986.96    11319.38    181.10 o 
  -2   2   3        3.84        8.32      1.73 o 
  -1   2   3     2111.50     2267.23     94.44 o 
   0   2   3      360.72      444.15     11.43 o 
   1   2   3     3523.84     3863.45     38.95 o 
   2   2   3     1405.97     1405.71     15.32 o 
   3   2   3     1778.86     1896.24     62.63 o 
   4   2   3      193.70      157.20      6.60 o 
   5   2   3      676.39      575.04     11.04 o 
   6   2   3      847.16      739.40     37.03 o 
   7   2   3     1297.26     1219.43     32.96 o 
   8   2   3      603.43      571.01     14.85 o 
   9   2   3       90.87       77.86      7.45 o 
  10   2   3        5.48       15.08      3.35 o 
  11   2   3      302.64      310.41     19.00 o 
  12   2   3       11.38       18.63      6.45 o 
 -14   3   3       24.22       30.28      7.16 o 
 -13   3   3        8.45       19.00      6.53 o 
 -12   3   3      372.04      366.67     19.89 o 
 -11   3   3       13.30       12.24      4.41 o 
 -10   3   3      235.64      221.93     13.56 o 
  -9   3   3      416.09      425.25     15.24 o 
  -8   3   3      537.28      527.19     20.42 o 
  -7   3   3     1572.12     1684.35     28.89 o 
  -6   3   3      233.30      244.40      7.65 o 
  -5   3   3        7.75       17.80      2.09 o 
  -4   3   3     2443.01     2668.40     73.92 o 
  -3   3   3      155.49      147.87      3.86 o 
  -2   3   3      588.04      587.27     12.11 o 
  -1   3   3      635.66      734.53     11.14 o 
   0   3   3     1645.09     1842.18     32.91 o 
   1   3   3     1554.36     1594.99     25.34 o 
   2   3   3      238.98      272.84      6.19 o 
   3   3   3     4815.68     5090.40    102.62 o 
   4   3   3       20.08       31.30      2.56 o 
   5   3   3       71.64       76.22      4.74 o 
   6   3   3      603.02      556.86     13.81 o 
   7   3   3      132.21      123.25      7.57 o 
   8   3   3       75.51       59.44      6.30 o 
   9   3   3      305.48      288.01     11.97 o 
  10   3   3      261.71      250.11     14.24 o 
  11   3   3        1.43       18.15      4.63 o 
 -13   4   3        8.19       15.57      5.06 o 
 -12   4   3       93.93       82.11     12.15 o 
 -11   4   3       44.23       52.56      6.25 o 
 -10   4   3      646.71      608.49     27.08 o 
  -9   4   3       26.33       20.48      4.94 o 
  -8   4   3      307.15      257.65     12.20 o 
  -7   4   3      479.36      478.50     11.16 o 
  -6   4   3       39.40       44.54      3.30 o 
  -5   4   3     2520.70     2666.57     75.95 o 
  -4   4   3       20.76       26.30      3.24 o 
  -3   4   3       72.84       65.25      3.19 o 
  -2   4   3     2915.92     3339.84     58.41 o 
  -1   4   3      191.88      202.44      4.68 o 
   0   4   3        0.01        9.29      2.42 o 
   1   4   3     1735.00     2053.27     69.37 o 
   2   4   3      172.64      128.04      5.87 o 
   3   4   3      422.76      441.33     19.86 o 
   4   4   3     1134.07     1168.62     20.49 o 
   5   4   3       15.78       19.78      2.91 o 
   6   4   3      413.03      388.77     15.04 o 
   7   4   3        0.19        9.69      3.02 o 
   8   4   3      129.33      150.29      9.32 o 
   9   4   3        7.06       14.95      3.35 o 
  10   4   3       20.86       18.59      3.95 o 
  11   4   3       38.77       48.59      7.65 o 
 -13   5   3        4.88       12.40      4.64 o 
 -12   5   3       25.34       45.50      8.06 o 
 -11   5   3        1.62        2.62      3.12 o 
 -10   5   3       32.05       34.36      6.14 o 
  -9   5   3      323.96      337.88     12.08 o 
  -8   5   3     1233.64     1069.68     46.76 o 
  -7   5   3       13.43       17.54      4.01 o 
  -6   5   3      548.23      445.82     15.62 o 
  -5   5   3        0.83        3.84      3.84 o 
  -4   5   3      817.56      866.51     22.91 o 
  -3   5   3      296.83      378.86     10.34 o 
  -2   5   3       63.49       63.06      3.51 o 
  -1   5   3       45.29       48.47      4.24 o 
   0   5   3      163.99      161.92      5.44 o 
   1   5   3       13.58       18.58      2.04 o 
   2   5   3       86.53       72.96      2.98 o 
   3   5   3       29.23       37.81      2.98 o 
   4   5   3      152.03      144.92      6.29 o 
   5   5   3       17.86       18.51      3.50 o 
   6   5   3       87.61       90.79      7.78 o 
   7   5   3      133.17      143.62      9.90 o 
   8   5   3       17.85       15.72      3.27 o 
   9   5   3        0.17        6.05      4.16 o 
  10   5   3        0.01       16.65      8.98 o 
  11   5   3       32.60       22.38      5.35 o 
 -12   6   3       97.75      106.33     10.42 o 
 -11   6   3       15.23       26.91     14.84 o 
 -10   6   3      747.07      741.71     21.38 o 
  -9   6   3      113.75      107.21      9.82 o 
  -8   6   3      177.91      164.01      9.65 o 
  -7   6   3      217.23      184.05     10.23 o 
  -6   6   3     1985.68     1833.51    105.97 o 
  -5   6   3       92.33       95.12      8.16 o 
  -4   6   3      220.31      202.63     10.82 o 
  -3   6   3      539.88      545.93     10.99 o 
  -2   6   3      337.31      366.35     10.92 o 
  -1   6   3      255.26      280.04     10.04 o 
   0   6   3      942.51     1045.32     28.62 o 
   1   6   3      294.57      348.18      9.44 o 
   2   6   3      108.16       88.23      8.03 o 
   3   6   3      132.22      122.78      6.72 o 
   4   6   3      688.33      628.95     18.91 o 
   5   6   3       42.44       39.74      4.83 o 
   6   6   3      244.50      240.21      9.84 o 
   7   6   3        3.97       10.85      3.18 o 
   8   6   3      218.61      248.54     19.25 o 
   9   6   3       38.62       31.42      7.78 o 
  10   6   3       16.53       15.50      8.35 o 
 -12   7   3       13.06       23.63      9.81 o 
 -11   7   3       84.50       95.15     10.17 o 
 -10   7   3       44.23       52.51      9.98 o 
  -9   7   3       38.80       55.93      9.48 o 
  -8   7   3      579.08      523.72     22.42 o 
  -7   7   3      390.51      363.53     16.76 o 
  -6   7   3      770.76      688.76     19.65 o 
  -5   7   3     1698.81     1857.40     78.05 o 
  -4   7   3       30.75       21.56      3.63 o 
  -3   7   3     1098.20     1104.73     43.91 o 
  -2   7   3      469.29      490.73     17.38 o 
  -1   7   3        4.44        6.15      3.84 o 
   0   7   3       26.62       35.70      5.31 o 
   1   7   3      294.70      257.19     11.63 o 
   2   7   3      752.38      735.64     29.99 o 
   3   7   3       43.62       44.83      4.44 o 
   4   7   3     1637.65     1419.92     64.61 o 
   5   7   3      147.18      141.39     10.97 o 
   6   7   3       36.16       55.68      9.86 o 
   7   7   3       61.50       78.16     10.98 o 
   8   7   3        9.49       16.89     10.75 o 
   9   7   3       30.22       44.99      8.80 o 
  10   7   3       10.28       17.67     11.74 o 
 -11   8   3       62.48       55.27     14.36 o 
 -10   8   3      277.29      265.85     18.38 o 
  -9   8   3       21.39       23.25      8.76 o 
  -8   8   3       15.81       11.38     10.38 o 
  -7   8   3       25.91       31.59      8.28 o 
  -6   8   3      732.38      671.90     36.40 o 
  -5   8   3      165.38      166.56     10.56 o 
  -4   8   3      726.45      727.18     38.85 o 
  -3   8   3        0.66        2.59      4.66 o 
  -2   8   3       13.15       16.91      7.32 o 
  -1   8   3     1383.96     1463.93     35.80 o 
   0   8   3       59.53       72.27      6.26 o 
   1   8   3       25.51       26.07      4.09 o 
   2   8   3       32.88       41.41      7.86 o 
   3   8   3      169.93      160.69     12.33 o 
   4   8   3        0.38       11.29      7.87 o 
   5   8   3      104.39      107.90     12.12 o 
   6   8   3       87.56       78.03     14.39 o 
   7   8   3       12.42       25.45      5.10 o 
   8   8   3        7.63       20.64      8.37 o 
   9   8   3      205.99      226.58     23.71 o 
 -10   9   3       39.53       51.21     12.06 o 
  -9   9   3       19.72       32.23      6.56 o 
  -8   9   3        0.78       18.15      4.83 o 
  -7   9   3        6.44       21.16      4.55 o 
  -6   9   3        3.09        8.12      2.80 o 
  -5   9   3       10.49       15.96      5.74 o 
  -4   9   3       13.84       21.99      4.28 o 
  -3   9   3      175.11      191.30      8.66 o 
  -2   9   3       31.31       41.61      5.28 o 
  -1   9   3      310.43      278.24     20.30 o 
   0   9   3       43.81       48.68      5.72 o 
   1   9   3      403.50      404.77     14.78 o 
   2   9   3      225.76      221.30     22.83 o 
   3   9   3       20.28       14.35      3.33 o 
   4   9   3       89.49       91.25     12.53 o 
   5   9   3       11.01        6.66      7.28 o 
   6   9   3      228.73      206.64     11.93 o 
   7   9   3        2.02       14.14      5.02 o 
   8   9   3        3.09       17.55      6.62 o 
  -8  10   3        3.12       16.92      8.94 o 
  -7  10   3        2.90       16.10      5.14 o 
  -6  10   3        2.69       13.63      6.27 o 
  -5  10   3       25.13       16.19      4.70 o 
  -4  10   3       65.16       58.81      9.87 o 
  -3  10   3        6.50       22.40      4.92 o 
  -2  10   3       73.02       75.94      6.88 o 
  -1  10   3        2.47       25.79     31.11 o 
   0  10   3      520.09      519.48     21.06 o 
   1  10   3       22.44       22.90      5.22 o 
   2  10   3       57.51       48.24      7.32 o 
   3  10   3       57.61       62.53     10.49 o 
   4  10   3        0.63       16.44      4.99 o 
   5  10   3       51.98       63.19      9.01 o 
   6  10   3       64.01       64.81     10.66 o 
  -7  11   3        0.97       13.81      3.61 o 
  -6  11   3        1.99       18.83      8.30 o 
  -5  11   3       50.37       50.66      9.97 o 
  -4  11   3       56.75       56.48      9.19 o 
  -3  11   3      239.33      224.98     20.42 o 
  -2  11   3      192.32      191.58      8.91 o 
  -1  11   3       18.23       31.31      5.03 o 
   0  11   3        1.23       15.12      4.61 o 
   1  11   3      247.41      261.26     16.35 o 
   2  11   3        4.92       10.92      7.67 o 
   3  11   3      129.53      124.78     10.79 o 
   4  11   3        0.19       28.59      6.98 o 
   5  11   3        5.60       17.74      6.26 o 
  -4  12   3        5.22       24.80      5.08 o 
  -3  12   3      218.92      237.12     22.10 o 
  -2  12   3        2.89        9.20      5.28 o 
  -1  12   3      188.62      171.29     14.75 o 
   0  12   3       57.46       46.43     12.78 o 
   1  12   3       32.94       38.05      9.74 o 
   2  12   3       39.34       32.33      6.72 o 
 -14   0   4      637.15      782.02     82.58 o 
 -13   0   4       29.41       29.72      6.88 o 
 -12   0   4      644.26      663.19     49.16 o 
 -11   0   4       33.05       48.69     10.64 o 
 -10   0   4       39.15       37.83      5.77 o 
  -9   0   4       33.32       41.50      5.97 o 
  -8   0   4      936.73      972.69     44.52 o 
  -7   0   4      148.89      126.98      8.04 o 
  -6   0   4     5617.98     5592.56    302.51 o 
  -5   0   4      831.78      893.46     25.28 o 
  -4   0   4      543.93      518.03     16.99 o 
  -2   0   4     5006.80     4886.98     68.38 o 
  -1   0   4     8018.85     8578.10    128.27 o 
   0   0   4      223.96      205.47      7.36 o 
   1   0   4        1.09        3.75      1.94 o 
   2   0   4     1020.18     1017.89      8.88 o 
   3   0   4       13.28        8.07      2.56 o 
   4   0   4      151.99      133.95     13.12 o 
   5   0   4      856.38      771.61     46.11 o 
   6   0   4      286.29      267.59     16.00 o 
   7   0   4     3344.66     3249.36    195.47 o 
   8   0   4       10.73       33.38      9.60 o 
   9   0   4       47.68       70.60     10.43 o 
  10   0   4       21.83       36.34      8.23 o 
  11   0   4       34.23       45.46     10.76 o 
 -14   1   4       23.91       26.81      7.98 o 
 -13   1   4       10.64       32.12      5.81 o 
 -12   1   4      115.78      116.66     10.44 o 
 -11   1   4       81.86       66.91      6.55 o 
 -10   1   4        9.50       15.89      3.73 o 
  -9   1   4      163.82      143.59      8.01 o 
  -8   1   4       10.76        8.70      3.26 o 
  -7   1   4       16.33       18.92      3.60 o 
  -6   1   4      725.70      706.89      9.06 o 
  -5   1   4      147.79      149.31      4.46 o 
  -4   1   4      635.06      627.41      4.98 o 
  -3   1   4    10032.76     9618.22    121.74 o 
  -2   1   4     5841.37     6259.83     56.46 o 
  -1   1   4    28288.33    30460.72   1337.84 o 
   0   1   4      876.01      841.06     16.55 o 
   1   1   4       19.53       15.26      2.39 o 
   2   1   4     1434.34     1425.73     23.45 o 
   3   1   4     2995.62     3141.88     52.20 o 
   4   1   4      236.71      276.65      8.10 o 
   5   1   4      712.86      709.49     19.56 o 
   6   1   4      690.19      613.30     15.31 o 
   7   1   4        0.57       12.98      5.16 o 
   8   1   4      234.81      229.48     12.09 o 
   9   1   4      176.22      150.18     10.40 o 
  10   1   4        0.53        1.88      2.72 o 
  11   1   4       11.49       18.84      4.74 o 
 -14   2   4      122.74      109.75     16.78 o 
 -13   2   4       60.33       60.53     11.48 o 
 -12   2   4      145.64      152.78      9.98 o 
 -11   2   4      373.55      357.49     13.04 o 
 -10   2   4      328.80      307.54     13.29 o 
  -9   2   4      102.44       93.25      6.14 o 
  -8   2   4       75.30       95.14      6.54 o 
  -7   2   4      127.85      135.95      7.00 o 
  -6   2   4      305.39      298.65      8.19 o 
  -5   2   4      432.56      428.28      7.05 o 
  -4   2   4       93.70       80.38      2.65 o 
  -3   2   4      255.06      255.73      6.51 o 
  -2   2   4      225.02      241.85      7.38 o 
  -1   2   4      786.34      805.19     10.38 o 
   0   2   4      486.74      510.15      7.19 o 
   1   2   4     1309.31     1344.34     12.68 o 
   2   2   4       70.76       80.46      3.70 o 
   3   2   4      124.31      119.37      4.99 o 
   4   2   4      366.62      382.53     10.99 o 
   5   2   4        3.76        7.19      2.71 o 
   6   2   4       45.97       49.69      5.26 o 
   7   2   4      140.76      125.69      7.86 o 
   8   2   4      254.81      242.79     11.24 o 
   9   2   4       83.68       76.91      7.31 o 
  10   2   4        5.76        9.23      3.43 o 
  11   2   4        0.02       13.27      2.68 o 
 -14   3   4       13.71       29.97      6.91 o 
 -13   3   4       51.62       42.51      7.17 o 
 -12   3   4        0.86        8.65      3.18 o 
 -11   3   4      158.00      165.82     11.41 o 
 -10   3   4        0.47        5.37      2.33 o 
  -9   3   4        1.09        6.18      2.43 o 
  -8   3   4       61.51       48.17      5.07 o 
  -7   3   4       76.83       79.21      6.56 o 
  -6   3   4      103.27       65.94      4.00 o 
  -5   3   4     2908.09     3133.60     37.04 o 
  -4   3   4      721.78      836.08     11.74 o 
  -3   3   4        2.40        4.44      1.12 o 
  -2   3   4      117.97      111.61      2.95 o 
  -1   3   4     1233.59     1415.63     26.62 o 
   0   3   4      743.08      791.61     14.76 o 
   1   3   4     3439.17     3950.67     41.88 o 
   2   3   4       55.15       54.79      3.37 o 
   3   3   4      314.54      324.01      9.48 o 
   4   3   4      194.87      169.52      7.02 o 
   5   3   4       39.88       40.72      3.64 o 
   6   3   4        0.02       11.08      2.68 o 
   7   3   4        6.33       21.68      3.86 o 
   8   3   4        0.12       10.84      3.77 o 
   9   3   4        2.20       16.81      3.79 o 
  10   3   4        0.06       12.81      6.14 o 
  11   3   4        0.98        4.51      3.43 o 
 -14   4   4       69.67       83.56     10.11 o 
 -13   4   4       94.89      105.22     13.47 o 
 -12   4   4       14.70        9.32      3.95 o 
 -11   4   4       42.08       35.00      5.38 o 
 -10   4   4      609.47      563.73     18.25 o 
  -9   4   4       18.49       27.16      6.73 o 
  -8   4   4     2170.05     1953.00     45.41 o 
  -7   4   4      791.37      810.87     17.13 o 
  -6   4   4        1.13        3.08      1.84 o 
  -5   4   4      488.46      466.10     12.59 o 
  -4   4   4      886.54      959.01     15.32 o 
  -3   4   4     1253.05     1487.10     31.53 o 
  -2   4   4      174.11      231.65      5.52 o 
  -1   4   4        1.32        9.89      3.07 o 
   0   4   4      285.24      399.85     14.43 o 
   1   4   4      962.94     1014.09     40.54 o 
   2   4   4     1144.49     1321.76     32.80 o 
   3   4   4      325.75      349.40     10.34 o 
   4   4   4      320.83      338.08      7.35 o 
   5   4   4     1200.43     1124.91     29.61 o 
   6   4   4     2328.29     2222.57     51.16 o 
   7   4   4       33.66       41.26      7.40 o 
   8   4   4       24.74       14.36      3.50 o 
   9   4   4       88.46       94.00     10.95 o 
  10   4   4       83.46       94.85      8.40 o 
  11   4   4        2.55       11.05      3.88 o 
 -13   5   4       95.26      105.98     11.91 o 
 -12   5   4      130.78      126.29     10.40 o 
 -11   5   4       65.04       70.19     18.23 o 
 -10   5   4      529.84      524.15     22.40 o 
  -9   5   4       53.86       60.40      6.57 o 
  -8   5   4       37.34       34.45      6.39 o 
  -7   5   4      125.75      131.11      6.88 o 
  -6   5   4     1059.81     1001.32     28.38 o 
  -5   5   4       12.66        6.87      3.98 o 
  -4   5   4      142.59      120.99      5.46 o 
  -3   5   4       11.02        7.19      2.61 o 
  -2   5   4      957.95     1176.65     30.74 o 
  -1   5   4      195.63      169.38      7.79 o 
   0   5   4     2490.86     2881.75     57.27 o 
   1   5   4     1517.53     1786.66     40.85 o 
   2   5   4      217.09      176.12      6.92 o 
   3   5   4      439.83      414.98     10.17 o 
   4   5   4      616.92      642.01     21.29 o 
   5   5   4       41.19       40.50      3.87 o 
   6   5   4      347.29      288.78     11.70 o 
   7   5   4       13.59       23.19      7.76 o 
   8   5   4      218.42      272.77     26.82 o 
   9   5   4        5.13       15.79      3.63 o 
  10   5   4        0.52       13.14      4.37 o 
 -13   6   4       63.52       89.47     13.39 o 
 -12   6   4        1.46        9.84      4.86 o 
 -11   6   4      292.42      301.90     21.45 o 
 -10   6   4      313.21      267.43     15.79 o 
  -9   6   4      320.01      316.33     12.00 o 
  -8   6   4       43.23       56.53      6.39 o 
  -7   6   4      246.07      245.69     10.98 o 
  -6   6   4       25.05       20.57      3.54 o 
  -5   6   4     1706.61     1750.16     47.26 o 
  -4   6   4       26.44       18.37      2.65 o 
  -3   6   4      163.90      157.65      9.49 o 
  -2   6   4      426.75      398.54      9.96 o 
  -1   6   4      104.55      116.76      6.26 o 
   0   6   4      172.45      211.87      9.49 o 
   1   6   4      145.46      141.85      6.09 o 
   2   6   4        3.26        7.03      3.10 o 
   3   6   4       54.36       50.27      4.89 o 
   4   6   4      167.27      145.89      6.37 o 
   5   6   4      105.26      110.37      6.69 o 
   6   6   4      114.62      113.97      8.16 o 
   7   6   4      138.66      151.25     17.31 o 
   8   6   4        4.96       14.75      3.52 o 
   9   6   4       15.13       24.21      7.88 o 
  10   6   4      171.39      195.35     36.91 o 
 -12   7   4      100.94       92.55     12.26 o 
 -11   7   4        3.55       26.89      9.51 o 
 -10   7   4        0.56       15.70      4.50 o 
  -9   7   4       41.70       32.73      8.42 o 
  -8   7   4       12.61       11.87      4.85 o 
  -7   7   4       38.57       34.82      4.77 o 
  -6   7   4        3.56       14.72      4.42 o 
  -5   7   4       45.13       37.37      4.95 o 
  -4   7   4      459.74      423.66     14.47 o 
  -3   7   4       46.45       49.09      4.57 o 
  -2   7   4       19.04       18.47      5.99 o 
  -1   7   4       97.17      134.36      7.73 o 
   0   7   4        6.63       14.07      4.16 o 
   1   7   4      270.66      265.94     11.94 o 
   2   7   4       14.75       30.04      7.31 o 
   3   7   4       14.80       10.59      3.10 o 
   4   7   4       11.13       21.07      3.88 o 
   5   7   4       24.20       32.02      4.52 o 
   6   7   4       36.10       47.88     14.32 o 
   7   7   4       12.37       19.48      4.74 o 
   8   7   4       13.07       21.14      8.05 o 
   9   7   4        2.03       14.80      8.04 o 
 -11   8   4        5.52        8.88      4.42 o 
 -10   8   4      117.66      100.25     13.07 o 
  -9   8   4       17.17       23.13      7.77 o 
  -8   8   4        4.18        6.98      6.87 o 
  -7   8   4       71.99       68.87      8.05 o 
  -6   8   4        0.26        7.74      3.22 o 
  -5   8   4      404.61      373.53     13.00 o 
  -4   8   4        0.07        8.19      3.24 o 
  -3   8   4      175.91      161.92      8.68 o 
  -2   8   4       14.09       18.24      4.15 o 
  -1   8   4      459.23      444.28     13.07 o 
   0   8   4      539.65      555.58     13.28 o 
   1   8   4      106.75      100.04      5.88 o 
   2   8   4       20.55       23.92      3.60 o 
   3   8   4       14.07       10.16      3.08 o 
   4   8   4        3.99        4.48      4.04 o 
   5   8   4        0.11        8.44      4.14 o 
   6   8   4       21.85       31.57      6.07 o 
   7   8   4       84.06       85.58     11.17 o 
   8   8   4       29.16       34.61      9.51 o 
 -10   9   4      253.36      242.21     20.76 o 
  -9   9   4       34.95       28.14     10.88 o 
  -8   9   4       18.30       16.97     10.60 o 
  -7   9   4        6.28       16.59      6.09 o 
  -6   9   4      255.94      250.60     30.87 o 
  -5   9   4       49.97       44.71     10.34 o 
  -4   9   4      381.98      393.44     25.88 o 
  -3   9   4       68.92       83.47      6.10 o 
  -2   9   4      203.67      206.05      8.02 o 
  -1   9   4      877.44      899.13     28.54 o 
   0   9   4       43.96       36.38      4.73 o 
   1   9   4       71.56       84.87     11.49 o 
   2   9   4       72.73       75.34      9.69 o 
   3   9   4        0.69        6.67      2.97 o 
   4   9   4      166.72      168.22     24.97 o 
   5   9   4      153.21      160.46      9.77 o 
   6   9   4        3.40        1.09      5.04 o 
   7   9   4        1.97       26.56      6.48 o 
  -9  10   4        2.07       14.55      7.32 o 
  -8  10   4      298.32      296.12     47.93 o 
  -7  10   4        1.92       10.38      6.58 o 
  -6  10   4      130.56      138.88     41.86 o 
  -5  10   4       10.31        2.06      5.28 o 
  -4  10   4        6.44       13.85      3.65 o 
  -3  10   4      289.09      299.68     20.69 o 
  -2  10   4      116.05       97.41      9.36 o 
  -1  10   4      160.81      172.26     15.48 o 
   0  10   4       20.25       19.19      4.42 o 
   1  10   4      221.74      193.52     12.22 o 
   2  10   4        0.33        4.68      3.63 o 
   3  10   4       56.82       56.31      7.91 o 
   4  10   4      142.50      153.04     11.99 o 
   5  10   4        0.10        8.39      6.72 o 
   6  10   4      179.46      196.82     17.36 o 
  -7  11   4        2.04        7.48      5.57 o 
  -6  11   4       36.42       36.97     14.50 o 
  -5  11   4        1.40       14.97      5.92 o 
  -4  11   4        0.46       13.17      6.49 o 
  -3  11   4      173.23      175.49     14.65 o 
  -2  11   4       25.11       21.77      9.39 o 
  -1  11   4       79.28       64.53      8.25 o 
   0  11   4       21.82       36.08      6.21 o 
   1  11   4        9.64       14.50      5.04 o 
   2  11   4       85.24       97.62     11.75 o 
   3  11   4       72.06       87.51     12.85 o 
   4  11   4       17.34       25.50      9.67 o 
  -4  12   4      145.94      112.89     20.53 o 
  -3  12   4      156.79      112.39     24.45 o 
  -2  12   4        0.02       12.48     15.15 o 
  -1  12   4        5.78       17.57      4.12 o 
   0  12   4        6.84       11.59      4.14 o 
   1  12   4        0.15        4.37      4.70 o 
 -14   1   5       28.63       28.50      9.27 o 
 -13   1   5       21.62       13.81      7.52 o 
 -12   1   5      172.09      170.36     12.12 o 
 -11   1   5      304.33      328.29     13.82 o 
 -10   1   5      211.02      223.82     11.71 o 
  -9   1   5      125.06      119.97      7.09 o 
  -8   1   5       57.01       43.26      3.38 o 
  -7   1   5      137.30      136.92      4.73 o 
  -6   1   5       34.33       39.52      3.14 o 
  -5   1   5     1013.66      897.76     10.86 o 
  -4   1   5       11.28       16.38      2.03 o 
  -3   1   5     2124.31     2136.09     20.09 o 
  -2   1   5    25387.41    27255.11    598.42 o 
  -1   1   5       28.05       16.84      1.59 o 
   0   1   5      416.83      411.54      8.17 o 
   1   1   5      131.40      141.18      3.41 o 
   2   1   5       34.30       45.76      4.28 o 
   3   1   5       66.93       53.68      2.84 o 
   4   1   5      196.89      175.48      8.62 o 
   5   1   5      191.03      171.13      7.04 o 
   6   1   5       20.08       32.13      4.04 o 
   7   1   5      168.79      150.82      7.70 o 
   8   1   5       24.40       25.26      4.30 o 
   9   1   5        2.25       22.08      4.00 o 
  10   1   5       46.62       29.40      5.96 o 
  11   1   5       22.56       16.91      7.32 o 
 -14   2   5       34.34       28.35      5.28 o 
 -13   2   5      189.19      173.61     18.21 o 
 -12   2   5       32.50       41.83      5.45 o 
 -11   2   5        1.43        9.55      4.36 o 
 -10   2   5      175.34      190.19     10.60 o 
  -9   2   5      920.22      842.87     29.38 o 
  -8   2   5       70.85       64.19      4.15 o 
  -7   2   5     3442.95     3466.13     67.67 o 
  -6   2   5      889.79      869.61     12.23 o 
  -5   2   5     5162.53     5736.75    104.67 o 
  -4   2   5      157.32      118.29      4.17 o 
  -3   2   5      112.68       95.92      4.21 o 
  -2   2   5        4.36        9.70      3.15 o 
  -1   2   5      252.02      296.22      9.37 o 
   0   2   5      187.08      192.00      5.64 o 
   1   2   5      200.79      212.97      6.66 o 
   2   2   5       74.02      130.87      4.10 o 
   3   2   5      996.19     1109.66     21.88 o 
   4   2   5       13.37       14.23      2.25 o 
   5   2   5      283.43      266.35     14.89 o 
   6   2   5       73.89       68.80      6.95 o 
   7   2   5       47.54       53.15     10.23 o 
   8   2   5      185.12      183.90     10.38 o 
   9   2   5        3.52       11.35      3.51 o 
  10   2   5        1.90       20.03      5.31 o 
  11   2   5        9.85       25.83      5.60 o 
 -14   3   5       51.19       85.09     12.98 o 
 -13   3   5        8.65       18.63      7.47 o 
 -12   3   5        0.91        4.00      1.84 o 
 -11   3   5       75.20       78.52      6.31 o 
 -10   3   5        5.49       15.44      3.93 o 
  -9   3   5       21.30       29.13      4.36 o 
  -8   3   5      105.16       79.18      6.40 o 
  -7   3   5      533.45      458.04     12.13 o 
  -6   3   5        1.48        2.95      2.40 o 
  -5   3   5      614.04      549.04     24.57 o 
  -4   3   5     1776.58     1993.03     32.30 o 
  -3   3   5     1297.22     1389.54     18.59 o 
  -2   3   5      139.70      106.31      4.22 o 
  -1   3   5        9.90       21.80      1.43 o 
   0   3   5     1117.87     1260.47     29.18 o 
   1   3   5     1033.13     1032.29     33.15 o 
   2   3   5      102.41       98.34      3.84 o 
   3   3   5        3.99       14.20      1.97 o 
   4   3   5      474.81      480.02     10.36 o 
   5   3   5       74.94       69.49      5.89 o 
   6   3   5      886.19      811.67     25.57 o 
   7   3   5       95.88       97.32     11.04 o 
   8   3   5        0.29       11.12      5.34 o 
   9   3   5      214.56      239.63     20.88 o 
  10   3   5       65.86       66.46      9.43 o 
  11   3   5       66.48       96.18     11.68 o 
 -14   4   5        1.69        1.87      4.48 o 
 -13   4   5        0.02       11.03      5.40 o 
 -12   4   5       98.55       90.27      8.38 o 
 -11   4   5       35.68       25.64      8.10 o 
 -10   4   5      164.75      160.22     10.00 o 
  -9   4   5       75.48       75.06      6.57 o 
  -8   4   5      186.85      173.41      8.17 o 
  -7   4   5      263.07      234.76      9.14 o 
  -6   4   5      164.31      197.45      6.79 o 
  -5   4   5       73.63       89.49      4.17 o 
  -4   4   5      532.45      559.15      7.20 o 
  -3   4   5     1973.04     2242.25     42.49 o 
  -2   4   5      712.04      764.83     11.21 o 
  -1   4   5       89.50      121.31      5.69 o 
   0   4   5      178.48      190.52      5.88 o 
   1   4   5       95.65       94.60      3.88 o 
   2   4   5       12.42        9.98      2.94 o 
   3   4   5      436.63      421.09     11.82 o 
   4   4   5      283.11      250.82     11.56 o 
   5   4   5      149.25      137.67      7.94 o 
   6   4   5       80.23       79.09      7.44 o 
   7   4   5       28.66       22.34      4.02 o 
   8   4   5      167.55      168.68     14.30 o 
   9   4   5        4.40       16.07      4.67 o 
  10   4   5        5.68        7.27      2.80 o 
 -13   5   5       20.32       38.75      8.38 o 
 -12   5   5       14.91       25.76      6.13 o 
 -11   5   5       41.34       43.96      7.51 o 
 -10   5   5       13.59       16.94      3.82 o 
  -9   5   5        7.80       11.55      3.46 o 
  -8   5   5      458.28      415.86     12.23 o 
  -7   5   5       87.64      102.59      6.19 o 
  -6   5   5      222.77      221.05      8.83 o 
  -5   5   5      359.09      325.58      7.37 o 
  -4   5   5       17.98       29.10      2.38 o 
  -3   5   5       37.77       25.42      2.89 o 
  -2   5   5       98.43      107.60      4.30 o 
  -1   5   5      353.74      337.11      9.04 o 
   0   5   5        4.25        8.68      4.18 o 
   1   5   5      146.50      123.37      5.15 o 
   2   5   5      121.51      134.94      8.60 o 
   3   5   5      142.09      138.02      6.15 o 
   4   5   5      377.43      324.24     12.47 o 
   5   5   5        5.20        8.58      2.30 o 
   6   5   5       56.54       48.41      6.19 o 
   7   5   5       14.28       16.75      4.25 o 
   8   5   5        4.35        9.81      3.73 o 
   9   5   5        0.23       10.59     10.65 o 
  10   5   5       18.81       19.68      5.28 o 
 -13   6   5        0.65        8.23      5.72 o 
 -12   6   5      122.86      153.98     12.54 o 
 -11   6   5       37.07       45.78      8.28 o 
 -10   6   5       85.18       77.02     17.06 o 
  -9   6   5      458.20      463.17     24.51 o 
  -8   6   5       10.06       13.03      3.04 o 
  -7   6   5       95.59       85.05      6.69 o 
  -6   6   5      160.75      160.93     10.23 o 
  -5   6   5      306.48      287.81     11.20 o 
  -4   6   5      353.68      353.58     19.73 o 
  -3   6   5      114.16      122.49      5.76 o 
  -2   6   5       98.39      111.83      5.07 o 
  -1   6   5      706.58      826.81     23.65 o 
   0   6   5      234.96      209.32      8.65 o 
   1   6   5        0.14        1.59      2.97 o 
   2   6   5      553.80      514.17     14.11 o 
   3   6   5      100.42       87.30      6.51 o 
   4   6   5       46.49       43.88      6.26 o 
   5   6   5       18.24       15.91      2.62 o 
   6   6   5      329.08      302.72     14.76 o 
   7   6   5       18.23       18.35      9.72 o 
   8   6   5      168.05      170.66     14.09 o 
   9   6   5      132.91      150.55     18.91 o 
 -12   7   5       31.85       31.73      8.49 o 
 -11   7   5      134.83      124.30     10.55 o 
 -10   7   5      154.89      180.25     12.27 o 
  -9   7   5      281.51      236.87     13.69 o 
  -8   7   5      157.76      152.83     13.96 o 
  -7   7   5       57.75       52.99      5.36 o 
  -6   7   5       84.16      101.63      6.14 o 
  -5   7   5       20.32       14.54      4.00 o 
  -4   7   5      653.76      596.36     15.73 o 
  -3   7   5      164.40      147.79      7.95 o 
  -2   7   5      278.99      253.38     21.61 o 
  -1   7   5       51.51       57.72      4.40 o 
   0   7   5       58.46       53.03      4.52 o 
   1   7   5     2091.45     2140.44     63.46 o 
   2   7   5       81.84       86.70      6.24 o 
   3   7   5      625.43      634.34     24.15 o 
   4   7   5       63.88       53.59      8.65 o 
   5   7   5       12.23       34.54      7.47 o 
   6   7   5      267.98      270.90     14.51 o 
   7   7   5      110.63      131.58     14.41 o 
   8   7   5        2.26        9.74      6.03 o 
   9   7   5        3.50        9.32      3.26 o 
 -11   8   5        1.07       16.04      4.42 o 
 -10   8   5       50.48       65.70      9.82 o 
  -9   8   5      177.63      158.07     14.68 o 
  -8   8   5       84.08      105.04     14.01 o 
  -7   8   5       13.98       38.19     11.41 o 
  -6   8   5       20.96       25.33      5.74 o 
  -5   8   5       55.53       45.26      6.97 o 
  -4   8   5      586.59      531.65     29.20 o 
  -3   8   5       24.90       30.18      4.22 o 
  -2   8   5        1.50       10.36      3.01 o 
  -1   8   5      180.69      200.30      9.04 o 
   0   8   5       76.97       84.48      8.33 o 
   1   8   5      135.43      132.91      8.60 o 
   2   8   5      372.61      380.75     13.19 o 
   3   8   5        0.11       12.68      5.39 o 
   4   8   5      152.75      135.23     10.27 o 
   5   8   5       76.56       82.84      9.75 o 
   6   8   5       68.63       76.75     11.29 o 
   7   8   5        3.61       19.21      7.20 o 
   8   8   5       43.40       76.50     14.38 o 
 -10   9   5       21.91       22.67      7.04 o 
  -9   9   5       14.10       15.12      5.31 o 
  -8   9   5      114.76      118.09     14.54 o 
  -7   9   5       20.65       24.92      7.20 o 
  -6   9   5       32.21       33.68     13.65 o 
  -5   9   5       10.19       17.32      4.48 o 
  -4   9   5       13.55       15.30      4.65 o 
  -3   9   5      235.58      237.61     10.87 o 
  -2   9   5      139.99      125.92      9.79 o 
  -1   9   5      219.67      198.79      9.08 o 
   0   9   5        1.30        8.88      3.15 o 
   1   9   5      214.93      205.96     12.86 o 
   2   9   5       19.62       20.75      4.09 o 
   3   9   5       91.85       81.39      9.67 o 
   4   9   5       27.08       41.34      7.52 o 
   5   9   5       10.10       18.30      8.56 o 
   6   9   5       60.99       58.81     11.85 o 
   7   9   5        5.10       13.22      4.27 o 
  -9  10   5        6.92       16.54      8.20 o 
  -8  10   5      234.59      213.46     35.96 o 
  -7  10   5        2.37       11.33      7.50 o 
  -6  10   5       79.27       73.11     11.34 o 
  -5  10   5       49.18       62.48      9.59 o 
  -4  10   5       98.33       92.16     15.71 o 
  -3  10   5        9.12       12.35      3.21 o 
  -2  10   5        1.68       12.92      3.67 o 
  -1  10   5      110.81      101.45      8.14 o 
   0  10   5       89.24       89.74      7.41 o 
   1  10   5        6.64       24.26      7.12 o 
   2  10   5        0.83       22.02      8.17 o 
   3  10   5       20.41       25.64      8.22 o 
   4  10   5        1.37       17.06      7.11 o 
   5  10   5        0.83       12.49      4.85 o 
  -7  11   5        4.29       10.30      4.25 o 
  -6  11   5       26.52       35.74      6.69 o 
  -5  11   5      152.49      145.33     13.10 o 
  -4  11   5       68.52       79.72     13.48 o 
  -3  11   5      133.53      152.82     19.57 o 
  -2  11   5        6.46       11.48      3.36 o 
  -1  11   5      144.72      150.87     21.82 o 
   0  11   5       20.68       21.23      4.09 o 
   1  11   5        0.32       10.16      4.81 o 
   2  11   5       58.57       58.86      8.65 o 
   3  11   5       29.10       35.42      7.25 o 
  -4  12   5        8.49       15.06      4.73 o 
  -3  12   5      134.22      103.36     20.24 o 
  -2  12   5       35.87       25.55     11.40 o 
  -1  12   5       46.93       47.35     10.45 o 
   0  12   5       56.30       82.27     20.24 o 
 -15   0   6       21.96       33.82     15.82 o 
 -14   0   6      227.69      222.02     18.82 o 
 -13   0   6       77.66      109.61     23.85 o 
 -12   0   6      149.06      118.82     29.88 o 
 -11   0   6     1087.99     1040.71     57.10 o 
 -10   0   6     1338.40     1343.84     50.93 o 
  -9   0   6       28.94       53.63      7.66 o 
  -8   0   6       16.62       27.96      5.21 o 
  -7   0   6      785.30      760.73     14.21 o 
  -6   0   6      261.57      242.85      7.78 o 
  -5   0   6      187.30      148.95      5.54 o 
  -4   0   6      725.69      704.48     25.28 o 
  -3   0   6    21249.08    21684.64    257.17 o 
  -2   0   6    10632.60    11409.47    208.81 o 
  -1   0   6      560.06      551.65     18.88 o 
   0   0   6        1.39        6.33      1.90 o 
   1   0   6       20.49       14.72      3.17 o 
   2   0   6      779.72      823.82     34.99 o 
   3   0   6      214.06      211.09      7.94 o 
   4   0   6       64.02       76.67      3.82 o 
   5   0   6      480.82      479.31     29.82 o 
   6   0   6       84.21      104.58     17.49 o 
   7   0   6        4.31       21.41      5.51 o 
   8   0   6        0.77       27.69      7.14 o 
   9   0   6      127.05      148.16     16.58 o 
  10   0   6       72.93       81.37     13.81 o 
  11   0   6        0.69       10.12      5.40 o 
 -15   1   6        4.81       14.47      7.47 o 
 -14   1   6       55.92       70.45      8.44 o 
 -13   1   6        8.40        9.51      5.91 o 
 -12   1   6      286.86      310.46     22.53 o 
 -11   1   6      135.43      137.29     10.31 o 
 -10   1   6       21.75       24.71      6.73 o 
  -9   1   6      413.63      358.38     14.09 o 
  -8   1   6     1280.99     1230.57     20.16 o 
  -7   1   6      232.64      244.14      7.21 o 
  -6   1   6      439.99      449.73      7.43 o 
  -5   1   6        7.31       10.38      3.07 o 
  -4   1   6       35.07       42.71      2.19 o 
  -3   1   6    11390.73    12244.63     93.71 o 
  -2   1   6    12983.83    13879.12    179.94 o 
  -1   1   6     3679.28     3742.81     48.12 o 
   0   1   6        8.71       10.93      2.26 o 
   1   1   6      567.79      574.36      8.08 o 
   2   1   6      633.48      703.51      8.69 o 
   3   1   6     1378.38     1496.98     30.34 o 
   4   1   6       16.85       14.69      1.98 o 
   5   1   6      587.55      572.74     12.98 o 
   6   1   6       69.13       68.53      5.92 o 
   7   1   6       51.60       40.07      5.41 o 
   8   1   6       72.99       56.52      5.81 o 
   9   1   6       14.26       21.52      3.74 o 
  10   1   6        8.39       16.64      4.56 o 
  11   1   6       11.16       16.44      4.86 o 
 -15   2   6       12.62       36.68      9.43 o 
 -14   2   6       49.13       68.28     10.70 o 
 -13   2   6        0.00        7.82      4.30 o 
 -12   2   6      264.30      277.02     12.43 o 
 -11   2   6        4.37       11.98      2.98 o 
 -10   2   6      198.65      203.99      9.74 o 
  -9   2   6       81.76       76.73      6.03 o 
  -8   2   6        4.71        9.65      2.52 o 
  -7   2   6      857.77      899.27     17.13 o 
  -6   2   6        4.66        4.76      3.69 o 
  -5   2   6      263.15      235.23      5.97 o 
  -4   2   6      742.05      751.24     21.14 o 
  -3   2   6     1166.21     1231.72     15.32 o 
  -2   2   6     1621.89     1820.86     32.99 o 
  -1   2   6      304.94      286.27     10.87 o 
   0   2   6      403.21      452.68     11.09 o 
   1   2   6       10.55        9.53      2.20 o 
   2   2   6       94.52      103.10      4.58 o 
   3   2   6     1019.17     1097.46     17.73 o 
   4   2   6      235.60      234.70      8.67 o 
   5   2   6       86.08       82.19      4.88 o 
   6   2   6       29.55       37.32      4.99 o 
   7   2   6      107.52      123.12     15.82 o 
   8   2   6       13.09       13.49      3.37 o 
   9   2   6       53.33       57.23     12.40 o 
  10   2   6        0.63       10.28      6.65 o 
 -14   3   6       38.71       69.34     12.62 o 
 -13   3   6      325.08      320.61     18.75 o 
 -12   3   6       13.78       15.53      6.77 o 
 -11   3   6        7.07        9.47      7.42 o 
 -10   3   6       94.42      105.10      9.93 o 
  -9   3   6        2.71        6.51      3.15 o 
  -8   3   6     1036.87      912.68     30.72 o 
  -7   3   6     1264.17     1215.32     23.16 o 
  -6   3   6       99.10       85.52      5.86 o 
  -5   3   6      129.12      170.23      8.99 o 
  -4   3   6       51.50       79.29      5.11 o 
  -3   3   6     3177.67     3564.37     35.33 o 
  -2   3   6     1997.30     2218.56     42.06 o 
  -1   3   6     1242.94     1434.42     27.89 o 
   0   3   6      859.57      903.42     26.13 o 
   1   3   6     1782.75     1727.62     34.74 o 
   2   3   6      154.89      197.25      8.84 o 
   3   3   6       43.62       40.20      4.49 o 
   4   3   6      448.93      405.51     11.61 o 
   5   3   6      705.32      670.55     17.80 o 
   6   3   6        1.58       12.20      5.09 o 
   7   3   6        2.78       13.19      3.12 o 
   8   3   6      127.79      135.46     10.94 o 
   9   3   6       32.82       34.69      6.63 o 
  10   3   6        1.05       18.46      8.80 o 
 -14   4   6       52.05       58.10     15.43 o 
 -13   4   6       11.79       33.33      7.36 o 
 -12   4   6        0.00        9.87      5.30 o 
 -11   4   6       46.37       34.52      5.62 o 
 -10   4   6       43.45       44.79      6.13 o 
  -9   4   6       14.18       15.78      2.65 o 
  -8   4   6      178.02      144.57      6.63 o 
  -7   4   6      355.68      296.44      9.77 o 
  -6   4   6       38.11       35.53      4.11 o 
  -5   4   6      165.17      160.67      5.49 o 
  -4   4   6     1527.69     1611.20     37.16 o 
  -3   4   6     1700.06     1899.16     44.94 o 
  -2   4   6      130.07      135.62      4.13 o 
  -1   4   6      135.31      111.42      4.77 o 
   0   4   6      125.73      139.43      4.12 o 
   1   4   6       26.06       12.99      3.27 o 
   2   4   6      475.78      483.81     17.49 o 
   3   4   6        1.71        2.61      3.47 o 
   4   4   6        3.93        7.92      1.83 o 
   5   4   6       44.62       33.76      3.56 o 
   6   4   6      148.96      113.33      9.08 o 
   7   4   6      540.03      515.82     22.59 o 
   8   4   6       96.91      100.40     10.21 o 
   9   4   6        1.63       10.87      3.61 o 
  10   4   6       99.35       94.83     15.09 o 
 -14   5   6      155.21      194.38     17.74 o 
 -13   5   6       18.52       28.29      6.33 o 
 -12   5   6       59.61      105.47     11.74 o 
 -11   5   6       14.18       27.71      6.30 o 
 -10   5   6      120.15       96.41      7.44 o 
  -9   5   6     1122.14     1130.08     36.25 o 
  -8   5   6        3.11        6.51      2.53 o 
  -7   5   6      134.49      124.50      6.09 o 
  -6   5   6     1030.07      973.65     17.39 o 
  -5   5   6      191.17      167.45     11.22 o 
  -4   5   6      337.91      335.08      9.81 o 
  -3   5   6     1314.25     1305.77     30.80 o 
  -2   5   6      113.01      131.89      6.55 o 
  -1   5   6      857.35      896.49     13.82 o 
   0   5   6     1026.85      958.88     36.23 o 
   1   5   6      575.60      524.82     10.50 o 
   2   5   6      769.76      829.79     16.62 o 
   3   5   6      350.27      285.27     10.71 o 
   4   5   6       65.12       54.04      4.55 o 
   5   5   6      480.78      466.48     13.64 o 
   6   5   6      360.65      308.62     26.58 o 
   7   5   6        0.27       10.82      3.88 o 
   8   5   6      278.50      293.00     26.21 o 
   9   5   6      100.48       76.60     10.98 o 
 -13   6   6       53.85       72.68     18.47 o 
 -12   6   6        0.00       10.35      4.61 o 
 -11   6   6      343.33      334.28     19.79 o 
 -10   6   6       82.74      105.81      9.62 o 
  -9   6   6       38.76       48.59     11.46 o 
  -8   6   6       21.43       23.10      6.07 o 
  -7   6   6       19.93       24.22      2.65 o 
  -6   6   6       23.54       18.64      2.76 o 
  -5   6   6       94.17       87.79      8.33 o 
  -4   6   6       26.05       19.97      3.43 o 
  -3   6   6        0.01       10.56      3.78 o 
  -2   6   6      216.17      212.43      8.14 o 
  -1   6   6       71.47       82.30      4.26 o 
   0   6   6      334.60      314.18     11.28 o 
   1   6   6      510.57      463.34     15.80 o 
   2   6   6      258.62      246.25     11.45 o 
   3   6   6      569.13      542.23     22.46 o 
   4   6   6       16.15       17.00      2.77 o 
   5   6   6      100.03      107.38     11.89 o 
   6   6   6       13.42       17.18      5.87 o 
   7   6   6       14.68       14.29      4.83 o 
   8   6   6       41.36       35.66     12.94 o 
   9   6   6       93.83       90.30     10.66 o 
 -12   7   6       25.00       30.20      9.09 o 
 -11   7   6      264.04      248.55     13.09 o 
 -10   7   6        1.81       16.76      5.55 o 
  -9   7   6       99.12      126.76     10.19 o 
  -8   7   6       28.85       36.95      6.47 o 
  -7   7   6        1.37        7.50      4.46 o 
  -6   7   6      114.05       99.93      7.69 o 
  -5   7   6      464.89      378.60     11.23 o 
  -4   7   6        5.70        9.34      3.31 o 
  -3   7   6     1138.26     1151.41     43.18 o 
  -2   7   6       60.77       62.00     10.13 o 
  -1   7   6      187.75      169.55     12.79 o 
   0   7   6      179.03      177.33     10.38 o 
   1   7   6       47.16       42.92      7.47 o 
   2   7   6       41.07       40.84      8.75 o 
   3   7   6       20.20       22.72     12.72 o 
   4   7   6       51.77       37.71      5.91 o 
   5   7   6       78.75       77.44     10.78 o 
   6   7   6       29.19       24.18      5.83 o 
   7   7   6       83.37       61.02     11.95 o 
   8   7   6       50.71       60.79     10.68 o 
 -11   8   6       48.70       80.52     12.45 o 
 -10   8   6       64.98       70.12     11.22 o 
  -9   8   6      121.26      132.39     32.28 o 
  -8   8   6        8.42       21.85      5.07 o 
  -7   8   6        1.18       11.19      3.70 o 
  -6   8   6        1.56        6.51      2.92 o 
  -5   8   6       34.09       36.92      7.76 o 
  -4   8   6      569.19      543.46     13.61 o 
  -3   8   6       83.08       90.58     10.88 o 
  -2   8   6     1096.89     1096.87     22.11 o 
  -1   8   6       24.03       23.17      5.84 o 
   0   8   6        7.14       13.16      2.52 o 
   1   8   6      972.41      947.69     34.07 o 
   2   8   6       20.12       28.77      4.58 o 
   3   8   6      289.26      298.87     15.38 o 
   4   8   6        7.24       15.39      4.75 o 
   5   8   6       14.83       37.58      7.10 o 
   6   8   6        7.95       14.13      5.06 o 
   7   8   6      197.44      229.76     26.81 o 
 -10   9   6       18.28        9.44      4.44 o 
  -9   9   6       16.41       19.47     15.01 o 
  -8   9   6       37.05       47.50      6.71 o 
  -7   9   6       38.85       36.86     14.28 o 
  -6   9   6        1.49       12.47      4.11 o 
  -5   9   6       20.37       13.65      5.48 o 
  -4   9   6      662.46      627.53     24.45 o 
  -3   9   6      128.60      121.58      8.47 o 
  -2   9   6      128.71      126.63      9.16 o 
  -1   9   6       17.84       15.84      3.64 o 
   0   9   6      312.76      308.70     12.64 o 
   1   9   6        5.38       13.40      7.91 o 
   2   9   6      134.87      153.97     14.94 o 
   3   9   6      442.16      402.60     27.18 o 
   4   9   6       45.07       53.54      7.34 o 
   5   9   6       27.41       25.06      6.03 o 
   6   9   6       68.67       54.81     14.85 o 
  -9  10   6        0.01       15.86      4.38 o 
  -8  10   6       76.76       79.95     10.35 o 
  -7  10   6      102.80      118.40     11.98 o 
  -6  10   6       35.94       48.57      7.24 o 
  -5  10   6      276.78      248.26     18.40 o 
  -4  10   6       65.77       66.73     14.14 o 
  -3  10   6       11.27        9.34      8.61 o 
  -2  10   6      270.05      265.94     11.82 o 
  -1  10   6      264.90      277.50     12.42 o 
   0  10   6      118.62      120.67     14.18 o 
   1  10   6      119.56       95.73     10.73 o 
   2  10   6       53.63       76.35     10.98 o 
   3  10   6       14.91       19.20      5.42 o 
   4  10   6      188.00      193.20     14.35 o 
   5  10   6      205.87      262.14     22.45 o 
  -7  11   6        0.60       21.79      6.24 o 
  -6  11   6       64.39       46.64      9.72 o 
  -5  11   6       87.29       88.29     11.14 o 
  -4  11   6       77.07       94.67     17.07 o 
  -3  11   6      197.47      200.46     20.69 o 
  -2  11   6       83.27       90.52     12.60 o 
  -1  11   6      121.78      110.05      8.20 o 
   0  11   6       18.01       22.75      5.54 o 
   1  11   6       11.57       12.31      6.67 o 
   2  11   6        3.51       13.35      5.46 o 
   3  11   6        9.15       29.16     12.55 o 
  -3  12   6      194.01      161.22     19.01 o 
  -2  12   6       16.91       14.28      9.79 o 
  -1  12   6       58.15       63.15     18.90 o 
 -15   1   7        0.22        6.75      5.39 o 
 -14   1   7        0.18       12.79      3.52 o 
 -13   1   7       38.22       53.27      7.53 o 
 -12   1   7      571.14      484.56     35.16 o 
 -11   1   7      455.88      449.97     11.97 o 
 -10   1   7      777.53      754.43     21.40 o 
  -9   1   7       87.07      118.62      6.77 o 
  -8   1   7      111.88      138.25      5.48 o 
  -7   1   7      407.21      334.07      9.15 o 
  -6   1   7      697.50      724.71     18.16 o 
  -5   1   7       32.36       27.47      1.36 o 
  -4   1   7     1526.56     1585.75     30.97 o 
  -3   1   7     4907.66     5196.94     41.90 o 
  -2   1   7        0.88        4.06      1.72 o 
  -1   1   7      189.82      181.52      5.85 o 
   0   1   7       59.68       60.76      2.49 o 
   1   1   7      567.77      552.58     13.71 o 
   2   1   7        1.50        9.54      1.58 o 
   3   1   7      116.20      128.40      5.59 o 
   4   1   7       44.08       41.28      3.19 o 
   5   1   7      959.00      856.08     38.41 o 
   6   1   7      428.79      423.02     14.54 o 
   7   1   7        0.02        3.40      2.25 o 
   8   1   7       28.48       34.38      5.45 o 
   9   1   7       48.48       48.02      7.36 o 
  10   1   7      111.95      121.65     30.57 o 
 -15   2   7      195.20      170.99     15.83 o 
 -14   2   7      108.03      118.20     10.98 o 
 -13   2   7      322.37      310.58     18.06 o 
 -12   2   7       41.96       36.90      8.20 o 
 -11   2   7        2.30       12.24      4.20 o 
 -10   2   7      308.00      302.93     13.35 o 
  -9   2   7      531.80      460.59     10.37 o 
  -8   2   7      212.94      172.54      6.70 o 
  -7   2   7      151.25      139.09      4.94 o 
  -6   2   7       11.81       22.77      1.85 o 
  -5   2   7      510.60      493.73      9.19 o 
  -4   2   7      147.84      128.21      4.63 o 
  -3   2   7      667.01      660.42     10.10 o 
  -2   2   7       98.79      109.52      4.10 o 
  -1   2   7      107.62       99.95      3.70 o 
   0   2   7     2489.40     2609.47     74.29 o 
   1   2   7     1235.89     1406.49     52.66 o 
   2   2   7      274.66      223.18      8.37 o 
   3   2   7      473.23      430.16      8.76 o 
   4   2   7       96.94       69.59      4.09 o 
   5   2   7      823.66      795.43     36.07 o 
   6   2   7      135.75      130.58      7.34 o 
   7   2   7       90.33       99.79      9.94 o 
   8   2   7       13.00       25.89      5.61 o 
   9   2   7       55.64       54.29      7.80 o 
  10   2   7       43.25       27.11      7.51 o 
 -15   3   7        8.64       26.69      6.31 o 
 -14   3   7        5.59       28.42      8.62 o 
 -13   3   7       89.93       84.32     15.50 o 
 -12   3   7      184.07      185.76     12.23 o 
 -11   3   7      186.05      175.32     10.67 o 
 -10   3   7      296.61      268.44     12.39 o 
  -9   3   7      117.11      134.93      7.10 o 
  -8   3   7       29.28       14.61      1.94 o 
  -7   3   7      662.35      593.34     10.42 o 
  -6   3   7      313.19      310.53     13.87 o 
  -5   3   7      597.23      601.64     37.58 o 
  -4   3   7      488.71      477.08     18.56 o 
  -3   3   7      369.87      415.56      8.91 o 
  -2   3   7      284.66      269.85      9.48 o 
  -1   3   7     3301.18     3526.82     62.56 o 
   0   3   7     1770.27     2015.53     71.44 o 
   1   3   7       39.83       32.92      4.43 o 
   2   3   7      241.88      181.15     10.41 o 
   3   3   7        6.23        8.38      5.25 o 
   4   3   7      241.57      250.93     10.18 o 
   5   3   7       73.34       72.67      5.63 o 
   6   3   7      142.89      121.51      7.69 o 
   7   3   7      953.71      908.70     23.55 o 
   8   3   7      257.83      293.70     18.90 o 
   9   3   7        0.21        3.35      3.51 o 
  10   3   7      350.08      397.88     33.78 o 
 -14   4   7       32.54       31.49      6.48 o 
 -13   4   7       24.97       16.83      6.65 o 
 -12   4   7        0.94       43.52     29.17 o 
 -11   4   7        0.75        5.81      4.53 o 
 -10   4   7      247.25      255.35     16.72 o 
  -9   4   7      103.49       92.30      6.94 o 
  -8   4   7      459.92      429.96      9.03 o 
  -7   4   7        7.89       12.77      2.37 o 
  -6   4   7       58.01       51.88      6.50 o 
  -5   4   7        1.45       10.21      3.42 o 
  -4   4   7       69.61       67.30      5.74 o 
  -3   4   7      343.18      330.74      8.11 o 
  -2   4   7      561.49      710.71     11.96 o 
  -1   4   7        1.77        5.23      1.44 o 
   0   4   7      678.61      717.76     13.98 o 
   1   4   7      722.08      689.28     16.35 o 
   2   4   7     1318.92     1405.09     50.94 o 
   3   4   7       40.80       54.86      8.97 o 
   4   4   7        0.10        7.76      2.91 o 
   5   4   7      140.23      138.03      7.12 o 
   6   4   7        1.43        1.06      5.23 o 
   7   4   7       74.68       90.01     10.50 o 
   8   4   7        2.15       14.60      4.35 o 
   9   4   7       24.13       43.08     21.08 o 
 -14   5   7        2.36        9.65      4.92 o 
 -13   5   7        1.17       20.97      6.42 o 
 -12   5   7        8.95       11.74      4.23 o 
 -11   5   7        0.88       16.94      7.63 o 
 -10   5   7      284.45      287.90     13.65 o 
  -9   5   7      108.78      125.00      7.48 o 
  -8   5   7       26.70       26.77      4.31 o 
  -7   5   7      410.98      398.19     13.66 o 
  -6   5   7       63.12       61.57      8.23 o 
  -5   5   7        0.05        3.94      3.89 o 
  -4   5   7      258.90      219.73     11.37 o 
  -3   5   7        0.68        5.25      2.17 o 
  -2   5   7      532.69      558.75     18.27 o 
  -1   5   7      421.63      408.43     15.12 o 
   0   5   7      139.94      124.88      5.09 o 
   1   5   7      204.54      186.71     10.56 o 
   2   5   7       79.36       81.25      3.95 o 
   3   5   7      212.87      209.29     11.73 o 
   4   5   7        0.93        3.02      1.22 o 
   5   5   7       22.53       27.34      5.61 o 
   6   5   7        1.35        9.66      6.06 o 
   7   5   7        0.20        9.49      5.56 o 
   8   5   7        0.69       17.36      4.54 o 
   9   5   7        8.28        5.82      2.74 o 
 -13   6   7       66.79       78.29     12.16 o 
 -12   6   7       12.20       36.46     22.97 o 
 -11   6   7      157.56      147.04     10.95 o 
 -10   6   7      332.89      312.35     15.27 o 
  -9   6   7      206.78      182.16     12.01 o 
  -8   6   7      791.09      693.00     26.67 o 
  -7   6   7        0.01        4.88      3.32 o 
  -6   6   7      601.86      532.33     13.84 o 
  -5   6   7     1174.17     1224.00     30.75 o 
  -4   6   7      107.82      108.13      8.91 o 
  -3   6   7     1676.95     1780.39     44.30 o 
  -2   6   7        6.88       16.61      2.82 o 
  -1   6   7      407.43      441.79     15.80 o 
   0   6   7        0.56        9.27      5.37 o 
   1   6   7      830.86      814.39     19.99 o 
   2   6   7       27.52       12.50      6.07 o 
   3   6   7       43.13       43.79      5.72 o 
   4   6   7      162.20      156.15     10.84 o 
   5   6   7       47.79       63.58      8.50 o 
   6   6   7       79.48       82.77      9.81 o 
   7   6   7       25.18       31.85      6.66 o 
   8   6   7       17.42       24.27      6.44 o 
 -13   7   7      100.09       92.66     11.12 o 
 -12   7   7      223.35      253.71     18.34 o 
 -11   7   7      871.68      842.86     21.88 o 
 -10   7   7      143.63      151.52     12.28 o 
  -9   7   7       21.25       24.23      5.27 o 
  -8   7   7      680.07      588.98     27.16 o 
  -7   7   7      560.45      514.54     20.50 o 
  -6   7   7      473.93      404.21     16.31 o 
  -5   7   7      286.14      265.95     14.33 o 
  -4   7   7        1.82       15.87      2.61 o 
  -3   7   7      216.78      178.54      7.57 o 
  -2   7   7      686.65      620.85     27.54 o 
  -1   7   7        0.09        9.73      4.46 o 
   0   7   7      860.03      790.88     20.94 o 
   1   7   7      212.43      222.65     12.58 o 
   2   7   7     1320.20     1249.83     41.20 o 
   3   7   7       83.22       65.73      7.13 o 
   4   7   7       42.79       70.22      8.84 o 
   5   7   7       16.33       22.68      6.86 o 
   6   7   7       38.35       39.86      7.16 o 
   7   7   7       28.70       32.49      9.96 o 
   8   7   7       22.32       24.43      5.72 o 
 -12   8   7      134.87      185.93     16.77 o 
 -11   8   7        0.01       11.74      5.08 o 
 -10   8   7        2.95        7.15      4.77 o 
  -9   8   7      103.88      128.85     19.56 o 
  -8   8   7      171.76      154.19     20.20 o 
  -7   8   7       93.23      100.59     10.94 o 
  -6   8   7       91.02       93.26      9.08 o 
  -5   8   7      992.16      871.09     33.78 o 
  -4   8   7      620.77      627.95     21.39 o 
  -3   8   7      470.28      418.30     21.14 o 
  -2   8   7       36.50       44.55     12.70 o 
  -1   8   7       21.26       18.60      3.63 o 
   0   8   7      208.92      206.44     13.88 o 
   1   8   7      135.98      126.36      8.29 o 
   2   8   7        1.13       17.92      5.66 o 
   3   8   7      795.28      820.92     37.32 o 
   4   8   7        0.02       10.51      4.73 o 
   5   8   7       18.98       24.94      4.83 o 
   6   8   7      114.37      123.25     13.69 o 
   7   8   7        8.10       21.19      5.15 o 
 -11   9   7       47.62       47.98      8.25 o 
 -10   9   7       87.52      109.35     11.74 o 
  -9   9   7       46.65       46.61      7.32 o 
  -8   9   7        6.85        6.90      5.58 o 
  -7   9   7      324.34      307.75     34.99 o 
  -6   9   7      186.39      173.35     15.94 o 
  -5   9   7       20.56       31.78     10.42 o 
  -4   9   7       38.21       40.86      5.49 o 
  -3   9   7        4.87       10.60      3.22 o 
  -2   9   7      240.08      228.13     11.90 o 
  -1   9   7       50.23       49.55      5.57 o 
   0   9   7        3.43       11.51      2.14 o 
   1   9   7        8.21       17.06      9.85 o 
   2   9   7        3.03        8.03      4.54 o 
   3   9   7       36.03       21.25      5.13 o 
   4   9   7       75.58       69.19     19.63 o 
   5   9   7        0.09       11.82      4.05 o 
   6   9   7        7.63       17.32      9.25 o 
  -9  10   7        9.92        9.20     10.31 o 
  -8  10   7        4.56       10.06      3.86 o 
  -7  10   7        3.13       13.01      4.26 o 
  -6  10   7        0.32       20.61      6.23 o 
  -5  10   7       19.76       22.48     11.67 o 
  -4  10   7        3.34       20.63      5.53 o 
  -3  10   7      110.15      125.81     20.92 o 
  -2  10   7       33.22       24.56      8.28 o 
  -1  10   7       81.29       85.18      8.05 o 
   0  10   7       52.75       61.49      8.74 o 
   1  10   7        5.47       13.36      6.11 o 
   2  10   7       45.37       52.48      8.51 o 
   3  10   7       26.99       51.14      8.56 o 
   4  10   7        1.64       14.10      5.58 o 
  -7  11   7        0.92        5.57      2.65 o 
  -6  11   7       11.33       21.10      7.37 o 
  -5  11   7       68.68       63.15     10.48 o 
  -4  11   7       49.10       43.86      8.48 o 
  -3  11   7       11.33       13.34      4.50 o 
  -2  11   7       18.19       18.43      9.95 o 
  -1  11   7       66.89       63.58     15.32 o 
   0  11   7        4.63       10.49      4.77 o 
   1  11   7        8.01       17.70      4.66 o 
   2  11   7       32.10       44.43     10.65 o 
 -15   0   8       41.47       52.36     12.47 o 
 -14   0   8      167.04      156.15     22.23 o 
 -13   0   8       59.19       38.68      9.06 o 
 -12   0   8       63.13       40.28      7.97 o 
 -11   0   8       27.94       17.85      5.81 o 
 -10   0   8        0.60       10.86      7.30 o 
  -9   0   8      235.77      193.97     11.98 o 
  -8   0   8      213.58      200.25      8.52 o 
  -7   0   8      233.60      201.19      7.81 o 
  -6   0   8       33.16       26.81      3.65 o 
  -5   0   8        1.40        4.18      2.07 o 
  -4   0   8     3455.38     3406.07     48.93 o 
  -3   0   8     1607.31     1666.00     30.26 o 
  -2   0   8     2094.10     2082.64     23.98 o 
  -1   0   8      141.96      172.47      8.40 o 
   0   0   8     1369.21     1562.26     21.64 o 
   1   0   8     2315.58     2291.17     63.69 o 
   2   0   8      663.94      649.20     26.29 o 
   3   0   8      113.26      101.57     14.47 o 
   4   0   8       47.61       56.60      8.31 o 
   5   0   8     1344.47     1311.52     51.69 o 
   6   0   8       55.71       62.65     11.89 o 
   7   0   8       53.29       69.26     11.32 o 
   8   0   8      117.81       85.50     13.46 o 
   9   0   8       19.56       28.35     10.88 o 
  10   0   8        2.29        9.33      8.67 o 
 -15   1   8      152.58      166.93     18.24 o 
 -14   1   8       95.85       93.68     12.17 o 
 -13   1   8        2.76        8.76      4.48 o 
 -12   1   8       75.40       77.17     10.31 o 
 -11   1   8      202.27      183.81      9.43 o 
 -10   1   8      224.34      267.69     13.76 o 
  -9   1   8     1219.88     1181.61     23.00 o 
  -8   1   8      100.39       75.16      3.08 o 
  -7   1   8      508.40      494.20     11.43 o 
  -6   1   8      103.02       83.26      3.55 o 
  -5   1   8     1520.48     1582.12     21.73 o 
  -4   1   8     1886.75     1751.80     27.73 o 
  -3   1   8      363.56      333.22      6.69 o 
  -2   1   8      309.82      314.86      6.17 o 
  -1   1   8       98.52      100.96      5.02 o 
   0   1   8     3067.03     3270.39     58.10 o 
   1   1   8      207.42      261.10      7.89 o 
   2   1   8       11.25       19.06      2.39 o 
   3   1   8       34.79       29.00      4.49 o 
   4   1   8     1084.22     1022.28     33.44 o 
   5   1   8        0.64       10.02      3.41 o 
   6   1   8     1027.73      983.29     28.18 o 
   7   1   8       24.86       24.70      7.43 o 
   8   1   8        0.13       11.72      3.61 o 
   9   1   8       61.23       87.81     13.59 o 
  10   1   8       35.12       32.80      8.73 o 
 -15   2   8        3.97        3.80      4.18 o 
 -14   2   8        0.37       15.44      7.45 o 
 -13   2   8       62.01       50.26      7.75 o 
 -12   2   8      462.60      448.59     18.53 o 
 -11   2   8      139.45      147.24     10.17 o 
 -10   2   8        0.01       24.61      3.74 o 
  -9   2   8      339.55      379.15     15.43 o 
  -8   2   8      908.74      990.36     17.66 o 
  -7   2   8        2.32        5.04      3.45 o 
  -6   2   8     3798.61     3938.28     53.60 o 
  -5   2   8       42.01       43.53      2.31 o 
  -4   2   8      839.12      875.01     25.57 o 
  -3   2   8       20.14       21.34      1.34 o 
  -2   2   8      622.40      612.31     13.11 o 
  -1   2   8        0.01        7.50      1.15 o 
   0   2   8       93.61       83.52      7.02 o 
   1   2   8      540.04      552.91     14.84 o 
   2   2   8       14.24       20.44      2.63 o 
   3   2   8       22.22       17.96      6.99 o 
   4   2   8       75.99       74.51      9.43 o 
   5   2   8        4.25        8.06      5.28 o 
   6   2   8      309.89      304.71     12.05 o 
   7   2   8        0.01        8.86      6.98 o 
   8   2   8      141.76      172.89     19.60 o 
   9   2   8       26.09       29.68      6.47 o 
 -15   3   8        2.66       21.11      5.50 o 
 -14   3   8       10.43       25.25      6.46 o 
 -13   3   8        3.61        6.15      4.66 o 
 -12   3   8        0.79        7.33      4.30 o 
 -11   3   8       32.00       30.43     10.29 o 
 -10   3   8      122.60      133.96     14.73 o 
  -9   3   8       62.19       51.33      3.71 o 
  -8   3   8      133.65      156.16      6.42 o 
  -7   3   8      535.75      510.62     15.99 o 
  -6   3   8      508.91      452.91     18.94 o 
  -5   3   8       61.96       66.58     13.82 o 
  -4   3   8        0.00        5.00      2.17 o 
  -3   3   8      110.89      115.78      5.81 o 
  -2   3   8        0.21        5.49      1.95 o 
  -1   3   8       18.53       25.21      1.77 o 
   0   3   8        4.81        7.38      6.95 o 
   1   3   8      335.28      354.89     14.82 o 
   2   3   8      240.25      246.82     13.43 o 
   3   3   8       25.06       42.33      5.22 o 
   4   3   8     1128.60     1019.37     22.50 o 
   5   3   8      114.02      111.60      6.17 o 
   6   3   8      213.38      196.93     11.78 o 
   7   3   8       68.24       50.90      8.25 o 
   8   3   8       28.13       27.61      6.02 o 
   9   3   8      120.40      122.06     12.84 o 
 -14   4   8       34.62       64.46     10.29 o 
 -13   4   8      135.52      128.60      9.52 o 
 -12   4   8       21.29       19.97      6.80 o 
 -11   4   8       15.91       19.85      8.17 o 
 -10   4   8      504.22      468.24     26.91 o 
  -9   4   8        6.67        8.57      1.77 o 
  -8   4   8      243.55      261.82     14.41 o 
  -7   4   8      302.36      234.68     13.06 o 
  -6   4   8       15.52       13.26      7.16 o 
  -5   4   8       15.78       16.83      4.15 o 
  -4   4   8       13.80       27.78      2.18 o 
  -3   4   8     1918.75     1947.18     54.60 o 
  -2   4   8      535.69      549.78     12.13 o 
  -1   4   8     3774.03     3363.48    289.81 o 
   0   4   8      355.43      442.79     16.89 o 
   1   4   8      545.31      529.04     14.30 o 
   2   4   8      617.27      576.96     16.83 o 
   3   4   8      568.15      558.55     20.64 o 
   4   4   8      459.07      406.21     30.86 o 
   5   4   8      369.35      354.87     16.94 o 
   6   4   8      128.06      123.43     23.57 o 
   7   4   8      151.58      166.12     12.39 o 
   8   4   8        2.08       15.08      4.91 o 
   9   4   8        2.40       13.32      3.63 o 
 -14   5   8      232.60      282.00     23.87 o 
 -13   5   8       56.89       56.44      8.88 o 
 -12   5   8      249.58      221.37     13.34 o 
 -11   5   8      232.13      240.94      9.93 o 
 -10   5   8      147.36      151.01     11.36 o 
  -9   5   8       53.15       66.03      8.30 o 
  -8   5   8      842.26      758.14     26.28 o 
  -7   5   8      182.04      164.69     10.14 o 
  -6   5   8      346.33      303.63     14.71 o 
  -5   5   8     1118.22      996.98     82.33 o 
  -4   5   8       26.44       19.54      2.58 o 
  -3   5   8      679.70      675.14     10.84 o 
  -2   5   8        8.38       16.14      2.47 o 
  -1   5   8      433.95      427.23      8.69 o 
   0   5   8       43.52       46.53      3.21 o 
   1   5   8      583.32      513.40     15.71 o 
   2   5   8      224.98      170.44     15.88 o 
   3   5   8        2.42        9.58     12.17 o 
   4   5   8      717.84      787.82     39.78 o 
   5   5   8      177.93      178.84     18.34 o 
   6   5   8       45.50       41.01      8.27 o 
   7   5   8      159.42      191.91     17.71 o 
   8   5   8        0.17       14.47      5.38 o 
 -13   6   8       56.69       70.13      9.32 o 
 -12   6   8      194.65      233.92     12.88 o 
 -11   6   8      234.88      248.10     13.61 o 
 -10   6   8       23.88       47.05      8.12 o 
  -9   6   8      383.23      344.51     16.57 o 
  -8   6   8      174.55      171.49     12.31 o 
  -7   6   8      758.81      736.02     46.10 o 
  -6   6   8        2.05        9.17      4.63 o 
  -5   6   8       25.15       19.16      2.33 o 
  -4   6   8       94.89       69.58      4.61 o 
  -3   6   8      270.51      268.99     15.54 o 
  -2   6   8       39.04       40.76      3.63 o 
  -1   6   8       88.61       84.98      6.25 o 
   0   6   8       46.38       47.52      3.38 o 
   1   6   8       85.01       67.46      5.27 o 
   2   6   8      741.23      716.58     23.76 o 
   3   6   8      137.33      150.50     15.18 o 
   4   6   8        0.71       17.19      4.54 o 
   5   6   8        7.52       15.42      4.62 o 
   6   6   8        0.78       14.48      3.87 o 
   7   6   8        0.76        7.81      4.04 o 
   8   6   8        0.98       18.48      5.01 o 
 -13   7   8       42.67       31.78     14.21 o 
 -12   7   8       26.38       41.57      9.22 o 
 -11   7   8       29.04       25.93     11.27 o 
 -10   7   8       45.41       80.75      9.84 o 
  -9   7   8        6.15       10.73      4.14 o 
  -8   7   8        4.28       16.51      4.65 o 
  -7   7   8       95.69       95.12     11.94 o 
  -6   7   8        7.74       14.85      3.11 o 
  -5   7   8       12.26       23.10      5.68 o 
  -4   7   8      174.76      151.40      7.07 o 
  -3   7   8       26.26       33.09      3.48 o 
  -2   7   8       67.70       54.91      6.00 o 
  -1   7   8      168.79      148.10      7.70 o 
   0   7   8      178.95      154.02     14.07 o 
   1   7   8      490.82      413.01     14.04 o 
   2   7   8        2.33       15.47      4.37 o 
   3   7   8      166.90      152.01     11.37 o 
   4   7   8        6.25       14.37      4.68 o 
   5   7   8       36.48       39.36      8.54 o 
   6   7   8       33.99       68.59     11.63 o 
   7   7   8       24.73       34.14      7.56 o 
 -12   8   8       67.87      102.18     11.68 o 
 -11   8   8      145.96      166.17     13.51 o 
 -10   8   8       10.70       14.40      4.69 o 
  -9   8   8       11.62       18.56      5.99 o 
  -8   8   8      103.61      100.97     19.91 o 
  -7   8   8       62.66       79.09     14.81 o 
  -6   8   8        8.53       30.72      6.75 o 
  -5   8   8        0.06        8.57      2.15 o 
  -4   8   8       38.59       49.66      7.51 o 
  -3   8   8      105.22       99.59      7.46 o 
  -2   8   8       56.22       54.85      8.10 o 
  -1   8   8       14.12       16.03      5.62 o 
   0   8   8      388.18      361.67     13.25 o 
   1   8   8       27.16       30.81      5.85 o 
   2   8   8      941.72      911.16     54.60 o 
   3   8   8      368.85      341.23     17.23 o 
   4   8   8       36.86       50.46      7.91 o 
   5   8   8        1.83       19.54      5.79 o 
   6   8   8       13.37       16.72      5.15 o 
 -11   9   8       61.30       54.37      9.29 o 
 -10   9   8        3.62        8.41      2.94 o 
  -9   9   8      238.79      246.71     18.56 o 
  -8   9   8      112.21      135.45     20.95 o 
  -7   9   8       97.58      101.30     12.30 o 
  -6   9   8      483.79      434.89     46.88 o 
  -5   9   8      121.98      120.30     10.14 o 
  -4   9   8      269.22      246.04     28.26 o 
  -3   9   8      158.48      159.27      9.96 o 
  -2   9   8        3.89       10.61      4.54 o 
  -1   9   8        7.81       11.48      5.59 o 
   0   9   8       24.63       22.91      6.50 o 
   1   9   8        3.03       23.04     13.13 o 
   2   9   8        6.47       24.59      5.64 o 
   3   9   8       36.13       40.97      6.93 o 
   4   9   8       51.81       47.45      8.48 o 
   5   9   8        9.98       22.00      6.64 o 
  -9  10   8        6.05       10.54     15.70 o 
  -8  10   8       16.05       14.94      4.55 o 
  -7  10   8      147.10      121.54     15.51 o 
  -6  10   8        5.82       13.30      4.08 o 
  -5  10   8        6.78       11.20      3.39 o 
  -4  10   8      144.06      142.08     11.98 o 
  -3  10   8      282.53      249.54     31.31 o 
  -2  10   8       39.00       44.43      9.39 o 
  -1  10   8      335.35      320.09     18.23 o 
   0  10   8        1.05        3.49      3.62 o 
   1  10   8       97.80       90.23     12.53 o 
   2  10   8      246.65      234.05     16.66 o 
   3  10   8        0.13       10.23      5.91 o 
   4  10   8      330.69      313.09     25.83 o 
  -7  11   8       44.48       33.79      7.12 o 
  -6  11   8        1.17        7.34      3.87 o 
  -5  11   8        6.06       18.57      4.33 o 
  -4  11   8       12.17       21.10      3.89 o 
  -3  11   8       17.95       26.58      8.81 o 
  -2  11   8       18.48       31.00     11.82 o 
  -1  11   8       32.52       41.55     17.22 o 
   0  11   8       72.88      106.81     12.03 o 
   1  11   8        0.78       18.17      9.18 o 
 -15   1   9        0.35       14.21      4.90 o 
 -14   1   9      241.75      243.27     16.22 o 
 -13   1   9       43.60       48.51      5.61 o 
 -12   1   9      136.08      110.70      6.93 o 
 -11   1   9        0.00       16.29      3.17 o 
 -10   1   9       25.09       27.60      4.72 o 
  -9   1   9     1453.50     1492.62     28.66 o 
  -8   1   9     1303.22     1306.95     21.06 o 
  -7   1   9      699.05      627.42     24.08 o 
  -6   1   9       60.18       60.72      3.81 o 
  -5   1   9     1802.21     1793.89     30.66 o 
  -4   1   9     4414.83     4468.90     35.14 o 
  -3   1   9      871.64      911.16      8.41 o 
  -2   1   9      398.48      422.66      7.78 o 
  -1   1   9      734.41      705.89     14.70 o 
   0   1   9       85.67       84.32      3.84 o 
   1   1   9      145.41      125.78      5.59 o 
   2   1   9      346.33      335.38     11.05 o 
   3   1   9      438.81      411.90     12.49 o 
   4   1   9       85.47       80.49      6.66 o 
   5   1   9      719.00      729.08     16.93 o 
   6   1   9       76.46       71.34      6.18 o 
   7   1   9      267.37      251.55     14.82 o 
   8   1   9       13.83       20.65      6.06 o 
   9   1   9       28.75       21.75     12.93 o 
 -15   2   9       56.02       57.23      9.47 o 
 -14   2   9      248.44      315.31     15.24 o 
 -13   2   9      107.65      116.17     11.04 o 
 -12   2   9      280.26      286.45     17.17 o 
 -11   2   9       85.38       91.78      7.77 o 
 -10   2   9       34.29       28.65      4.75 o 
  -9   2   9      949.21      894.41     27.00 o 
  -8   2   9      488.15      438.95     14.18 o 
  -7   2   9      633.48      662.97     25.43 o 
  -6   2   9      425.46      351.36      9.24 o 
  -5   2   9      787.52      757.23     10.41 o 
  -4   2   9      957.38     1039.13     20.95 o 
  -3   2   9     3941.29     4139.33     47.01 o 
  -2   2   9     2722.49     2616.35    109.93 o 
  -1   2   9      556.19      583.11     17.75 o 
   0   2   9      565.74      541.91     20.47 o 
   1   2   9     1415.28     1216.32     50.93 o 
   2   2   9       19.70       23.50      3.96 o 
   3   2   9      104.30       86.80      5.17 o 
   4   2   9     1302.83     1226.42     29.83 o 
   5   2   9       43.56       60.76      5.88 o 
   6   2   9      126.19      132.93     11.03 o 
   7   2   9       18.97       14.65      4.43 o 
   8   2   9       13.56       11.90      7.51 o 
   9   2   9       81.87       67.71     15.06 o 
 -15   3   9       88.56      105.05     12.67 o 
 -14   3   9       26.25       34.86     13.45 o 
 -13   3   9      231.86      227.44     26.26 o 
 -12   3   9        2.62        7.73      3.96 o 
 -11   3   9       23.13       17.73      4.06 o 
 -10   3   9     1941.14     1819.41     43.35 o 
  -9   3   9       62.08       48.08      4.00 o 
  -8   3   9       65.11       52.30      5.46 o 
  -7   3   9     1678.48     1538.74     47.41 o 
  -6   3   9     1130.68     1071.12     30.90 o 
  -5   3   9     1506.39     1569.55     38.67 o 
  -4   3   9      269.10      217.33      5.64 o 
  -3   3   9      450.98      411.38     10.89 o 
  -2   3   9      273.95      255.90      7.62 o 
  -1   3   9      852.90      795.58     14.89 o 
   0   3   9     1764.12     1743.46     80.81 o 
   1   3   9      116.20      120.89     12.39 o 
   2   3   9     1024.80      981.49     26.06 o 
   3   3   9       60.29       62.77      7.64 o 
   4   3   9      360.07      302.01     31.16 o 
   5   3   9       73.85       78.16      9.24 o 
   6   3   9      261.73      249.19     14.80 o 
   7   3   9      291.74      305.73     24.29 o 
   8   3   9       34.30       26.59      6.15 o 
   9   3   9        1.67       11.67      7.17 o 
 -15   4   9       10.86       27.34      9.98 o 
 -14   4   9       22.79       25.18     10.33 o 
 -13   4   9      148.12      170.58     12.43 o 
 -12   4   9      350.11      362.48     18.30 o 
 -11   4   9      160.03      192.19     12.33 o 
 -10   4   9       79.65       79.52     10.06 o 
  -9   4   9      126.94      110.66     11.03 o 
  -8   4   9      654.09      570.60     24.46 o 
  -7   4   9        4.65       16.25      4.83 o 
  -6   4   9       89.92       81.59      6.56 o 
  -5   4   9      312.41      264.89     11.30 o 
  -4   4   9       11.50       17.70      1.55 o 
  -3   4   9      216.54      170.20      7.19 o 
  -2   4   9       64.76       49.59      2.19 o 
  -1   4   9      456.91      450.20     15.03 o 
   0   4   9      184.38      165.86      8.84 o 
   1   4   9      236.18      216.36     11.30 o 
   2   4   9        7.41       15.89      7.76 o 
   3   4   9      246.88      209.83     12.34 o 
   4   4   9       22.91       13.90      7.44 o 
   5   4   9       13.68       12.07      4.92 o 
   6   4   9       39.74       67.03     16.40 o 
   7   4   9       14.97       16.22      6.42 o 
   8   4   9       18.31       27.10      6.02 o 
 -14   5   9        7.05       13.42      5.68 o 
 -13   5   9        6.23       19.75      6.31 o 
 -12   5   9        8.38       23.22      6.64 o 
 -11   5   9      105.30      104.71     12.00 o 
 -10   5   9      367.36      349.69     14.72 o 
  -9   5   9      525.83      509.21     15.46 o 
  -8   5   9        1.26       19.97     11.12 o 
  -7   5   9      213.55      191.79     16.74 o 
  -6   5   9        2.51       16.57      6.03 o 
  -5   5   9      209.24      195.09     16.40 o 
  -4   5   9      663.77      660.04     12.81 o 
  -3   5   9       40.27       46.11      2.76 o 
  -2   5   9        0.32        6.43      3.77 o 
  -1   5   9       46.02       54.41      4.48 o 
   0   5   9       24.53       38.53      7.37 o 
   1   5   9      646.09      603.67     22.13 o 
   2   5   9      329.89      336.74     16.37 o 
   3   5   9        4.29       15.08      5.68 o 
   4   5   9        0.35       11.71      4.54 o 
   5   5   9        6.54       10.58      3.85 o 
   6   5   9        0.86        6.75      3.52 o 
   7   5   9        0.23       11.30      9.32 o 
   8   5   9       56.01       55.32     10.96 o 
 -14   6   9       32.33       28.99      7.41 o 
 -13   6   9       50.68       45.91      8.89 o 
 -12   6   9      163.49      165.98     11.29 o 
 -11   6   9        0.26       14.54      9.30 o 
 -10   6   9      138.52      119.47     14.45 o 
  -9   6   9      139.10      123.22     11.48 o 
  -8   6   9      271.39      216.18     16.93 o 
  -7   6   9        2.24       21.88     16.73 o 
  -6   6   9      569.99      553.90     25.74 o 
  -5   6   9      342.45      328.75     12.38 o 
  -4   6   9       11.65       10.67      2.17 o 
  -3   6   9      229.81      235.01      9.38 o 
  -2   6   9      351.68      341.18     12.74 o 
  -1   6   9      210.43      226.26     10.65 o 
   0   6   9      493.12      473.45     14.36 o 
   1   6   9      163.68      169.25     13.76 o 
   2   6   9       31.76       27.48      5.37 o 
   3   6   9      225.31      212.60     19.29 o 
   4   6   9        3.64       14.09      4.48 o 
   5   6   9       70.37       67.44      9.14 o 
   6   6   9       67.57       62.65      9.74 o 
   7   6   9       35.00       33.80      9.34 o 
 -13   7   9       69.74      107.21     11.78 o 
 -12   7   9      302.76      322.36     24.21 o 
 -11   7   9       19.78       32.26      5.94 o 
 -10   7   9      292.75      291.74     15.68 o 
  -9   7   9       13.74       15.22      3.97 o 
  -8   7   9        7.79       39.16     11.29 o 
  -7   7   9      368.51      367.62     24.68 o 
  -6   7   9      140.94      132.95     15.71 o 
  -5   7   9      355.47      362.34     16.28 o 
  -4   7   9        1.64        4.44      3.55 o 
  -3   7   9        0.47        5.01      2.27 o 
  -2   7   9       39.87       39.45      3.66 o 
  -1   7   9       48.71       52.10      6.30 o 
   0   7   9        4.35        6.57      2.14 o 
   1   7   9       34.39       52.99      9.41 o 
   2   7   9      260.75      260.65     13.13 o 
   3   7   9       82.94       73.97      8.93 o 
   4   7   9       38.57       49.07      9.12 o 
   5   7   9      116.36      129.58     15.57 o 
   6   7   9       15.74       21.23      6.28 o 
   7   7   9        0.38        8.30      9.04 o 
 -12   8   9      127.35      137.65     13.99 o 
 -11   8   9       62.90       85.67     21.93 o 
 -10   8   9        8.77        5.45      3.66 o 
  -9   8   9       57.72       58.43     16.99 o 
  -8   8   9       19.24       28.00     11.69 o 
  -7   8   9      310.28      288.30     14.95 o 
  -6   8   9      495.64      455.44     22.17 o 
  -5   8   9      188.07      184.06     12.20 o 
  -4   8   9        2.80       13.65      5.29 o 
  -3   8   9      116.57      137.87     10.81 o 
  -2   8   9       19.44       25.70      7.63 o 
  -1   8   9        8.79       17.18      4.77 o 
   0   8   9      358.25      375.68     17.02 o 
   1   8   9       48.32       59.58      7.60 o 
   2   8   9       17.54       15.99      5.25 o 
   3   8   9       31.94       43.86      7.79 o 
   4   8   9       90.35       91.40     22.32 o 
   5   8   9        7.63       19.00      4.82 o 
   6   8   9       18.35       11.29      5.19 o 
 -11   9   9        4.51       14.61      4.57 o 
 -10   9   9      144.81      129.22     13.12 o 
  -9   9   9      104.13      120.21     28.75 o 
  -8   9   9       21.11       16.66      8.34 o 
  -7   9   9        8.56       20.62      6.88 o 
  -6   9   9       11.80       18.16      5.79 o 
  -5   9   9        4.96        8.45      3.22 o 
  -4   9   9        0.18       10.04      2.61 o 
  -3   9   9      585.08      503.37     21.70 o 
  -2   9   9      122.41      131.24      7.97 o 
  -1   9   9      298.89      324.83     16.92 o 
   0   9   9       49.58       34.66      9.45 o 
   1   9   9       43.82       65.51      8.88 o 
   2   9   9      147.03      156.89     26.01 o 
   3   9   9        8.64       21.29      6.22 o 
   4   9   9      253.06      258.92     22.40 o 
  -9  10   9        2.46       19.55      4.67 o 
  -8  10   9        3.22        9.00      3.99 o 
  -7  10   9       33.33       55.09     12.04 o 
  -6  10   9       16.30       14.53      4.56 o 
  -5  10   9       12.89       24.44      5.27 o 
  -4  10   9      323.12      238.32     18.46 o 
  -3  10   9       68.69       75.57     11.02 o 
  -2  10   9        0.01       18.68      6.30 o 
  -1  10   9        2.79        9.53     10.43 o 
   0  10   9       65.84       72.15      9.37 o 
   1  10   9       45.15       46.40      7.71 o 
   2  10   9       10.04       12.16      6.90 o 
   3  10   9       71.25       70.22     10.96 o 
  -7  11   9       61.26       66.54     13.73 o 
  -6  11   9        2.39       12.25      4.14 o 
  -5  11   9       62.65       49.69      8.93 o 
  -4  11   9        8.20       12.92      5.92 o 
  -3  11   9       13.57       11.76      5.87 o 
  -2  11   9       47.44       62.58     12.90 o 
  -1  11   9        0.98        8.33      4.57 o 
   0  11   9        2.85       17.20      9.60 o 
   1  11   9       26.27       49.31      9.47 o 
 -16   0  10      109.97      172.85     28.90 o 
 -15   0  10       96.03      116.32     18.64 o 
 -14   0  10      107.05      110.70     14.47 o 
 -13   0  10     1232.97     1216.07     90.94 o 
 -12   0  10       69.77       67.84      9.61 o 
 -11   0  10       55.67       56.08      9.05 o 
 -10   0  10        7.82       11.45      4.44 o 
  -9   0  10     2537.57     2675.50    188.74 o 
  -8   0  10      624.56      625.12     33.40 o 
  -7   0  10     1504.62     1504.40     82.40 o 
  -6   0  10       82.30       95.19     11.52 o 
  -5   0  10        0.86        3.82      2.74 o 
  -4   0  10      343.77      322.44     10.54 o 
  -3   0  10      131.37       94.92      8.08 o 
  -2   0  10      956.43     1111.80     19.41 o 
  -1   0  10      290.98      289.13     11.10 o 
   0   0  10      248.57      288.39     11.67 o 
   1   0  10      716.86      835.62     57.60 o 
   2   0  10      538.75      479.29     23.78 o 
   3   0  10        0.62        8.45      2.44 o 
   4   0  10      561.16      577.16     20.42 o 
   5   0  10      214.28      199.77     16.63 o 
   6   0  10       11.47       13.74      2.98 o 
   7   0  10       29.29       49.00     13.44 o 
   8   0  10        5.90       65.83     12.99 o 
   9   0  10        2.82       17.02      8.02 o 
 -15   1  10        1.21        8.83      4.19 o 
 -14   1  10      103.29      101.96     11.47 o 
 -13   1  10      473.47      469.17     19.03 o 
 -12   1  10       94.90       86.47      8.46 o 
 -11   1  10     1075.67     1042.57     35.04 o 
 -10   1  10       82.38       74.60      4.34 o 
  -9   1  10      120.05      119.43     15.33 o 
  -8   1  10     1599.76     1553.24     37.52 o 
  -7   1  10       18.31       23.31      2.72 o 
  -6   1  10      575.69      632.24     19.73 o 
  -5   1  10     1203.98     1171.81     22.99 o 
  -4   1  10     7897.52     8954.73    167.12 o 
  -3   1  10     1031.16     1074.12     13.28 o 
  -2   1  10     2089.31     2175.75     34.25 o 
  -1   1  10      184.34      166.93      5.49 o 
   0   1  10      398.34      400.29     12.86 o 
   1   1  10      879.81      820.97     22.32 o 
   2   1  10        7.92       13.13      2.67 o 
   3   1  10      323.05      314.78     12.55 o 
   4   1  10        9.75       11.32      3.12 o 
   5   1  10       14.08       17.84      7.09 o 
   6   1  10        4.76        8.58      4.23 o 
   7   1  10       49.94       43.51      8.78 o 
   8   1  10       19.12       20.84      5.96 o 
 -15   2  10       24.27       21.29      8.17 o 
 -14   2  10       30.51       54.57      8.29 o 
 -13   2  10       38.19       51.01      9.09 o 
 -12   2  10        1.07       14.22      4.10 o 
 -11   2  10       32.28       34.72      5.82 o 
 -10   2  10      406.91      392.76     10.90 o 
  -9   2  10       22.03       33.13      5.83 o 
  -8   2  10      143.48      139.22      5.47 o 
  -7   2  10       83.82       77.14      2.21 o 
  -6   2  10       32.61       38.00      3.26 o 
  -5   2  10      732.10      708.07     28.98 o 
  -4   2  10     3058.28     3244.47     68.53 o 
  -3   2  10      125.10      114.95      6.94 o 
  -2   2  10      236.88      200.64      7.29 o 
  -1   2  10      783.80      872.13     25.76 o 
   0   2  10      666.68      697.72     32.34 o 
   1   2  10        7.33       20.40      4.03 o 
   2   2  10       17.55        9.21      3.52 o 
   3   2  10       22.65       13.52     12.99 o 
   4   2  10      171.08      152.02      7.51 o 
   5   2  10       94.88      106.17     11.45 o 
   6   2  10       21.32       30.61      4.42 o 
   7   2  10        5.91       23.75      5.79 o 
   8   2  10        8.88       13.77     11.22 o 
 -15   3  10      198.95      196.56     17.45 o 
 -14   3  10       26.08       31.37      9.45 o 
 -13   3  10      516.16      534.04     25.10 o 
 -12   3  10       12.15       15.28     12.00 o 
 -11   3  10        0.03        5.94      2.30 o 
 -10   3  10       94.94      171.52     19.88 o 
  -9   3  10      434.28      405.93     32.76 o 
  -8   3  10       59.18       58.33     11.46 o 
  -7   3  10       85.46      110.75      8.21 o 
  -6   3  10      614.92      544.60     22.83 o 
  -5   3  10      195.08      184.52      7.65 o 
  -4   3  10      188.34      172.99      6.36 o 
  -3   3  10     1090.28     1177.24     20.64 o 
  -2   3  10       11.02       14.41      1.68 o 
  -1   3  10      125.03      118.71     11.73 o 
   0   3  10       25.98       12.27      3.64 o 
   1   3  10       65.00       72.33      6.28 o 
   2   3  10      114.11      117.79      8.17 o 
   3   3  10      501.87      520.79     19.74 o 
   4   3  10      151.63      143.77     12.53 o 
   5   3  10       68.75       69.70      8.29 o 
   6   3  10        2.04       23.20     11.75 o 
   7   3  10       21.14       28.10      4.76 o 
   8   3  10        2.61        6.59      3.32 o 
 -15   4  10      157.13      204.40     18.44 o 
 -14   4  10        0.40       12.55      4.71 o 
 -13   4  10       86.74       93.38     10.91 o 
 -12   4  10       59.03       90.13     18.63 o 
 -11   4  10        6.78       20.85      7.60 o 
 -10   4  10     1087.10     1054.52     25.54 o 
  -9   4  10       53.00       51.02      6.30 o 
  -8   4  10       14.13       15.86     11.26 o 
  -7   4  10      492.30      441.62     14.37 o 
  -6   4  10      331.87      332.65     11.55 o 
  -5   4  10      324.93      340.36     30.66 o 
  -4   4  10      224.32      195.61      9.95 o 
  -3   4  10      181.25      157.87      7.12 o 
  -2   4  10       68.01       70.12      3.69 o 
  -1   4  10     1030.48     1028.41     46.32 o 
   0   4  10      576.00      530.16     22.61 o 
   1   4  10        0.15        7.67      6.28 o 
   2   4  10      405.35      389.02     14.99 o 
   3   4  10      842.08      790.44     24.43 o 
   4   4  10      564.43      579.75     22.51 o 
   5   4  10      381.13      347.72     23.88 o 
   6   4  10       42.89       53.17      9.21 o 
   7   4  10      187.53      200.08     17.71 o 
   8   4  10        0.54       11.20      3.21 o 
 -14   5  10        5.90       27.45     10.46 o 
 -13   5  10       85.75       92.32     13.13 o 
 -12   5  10      150.98      148.46     14.84 o 
 -11   5  10      120.33      117.13      9.90 o 
 -10   5  10        1.23       12.15      6.83 o 
  -9   5  10       96.46      101.51      8.60 o 
  -8   5  10      269.69      229.73     14.27 o 
  -7   5  10       77.08       68.62     10.66 o 
  -6   5  10      152.31      165.02     15.47 o 
  -5   5  10      284.72      266.77      9.80 o 
  -4   5  10      222.22      261.19      9.90 o 
  -3   5  10      205.59      186.04      6.69 o 
  -2   5  10      834.78      791.18     15.86 o 
  -1   5  10       15.05       25.72      3.22 o 
   0   5  10      255.18      248.26     17.67 o 
   1   5  10      313.13      272.14     17.03 o 
   2   5  10      154.57      163.62     21.19 o 
   3   5  10      132.87      111.10      9.56 o 
   4   5  10       28.20       27.09      6.60 o 
   5   5  10       18.68       18.58      5.42 o 
   6   5  10      148.09      172.33     16.54 o 
   7   5  10       44.40       23.99      8.19 o 
 -14   6  10        1.27       17.88      6.80 o 
 -13   6  10        5.27       14.68      5.33 o 
 -12   6  10      247.31      291.21     17.05 o 
 -11   6  10        4.27       20.97      5.64 o 
 -10   6  10       22.86       20.13      5.77 o 
  -9   6  10       15.70       18.15      4.69 o 
  -8   6  10       30.98       41.25      6.24 o 
  -7   6  10        2.81       16.96      6.42 o 
  -6   6  10      910.41      829.90     37.85 o 
  -5   6  10       24.62       26.56      5.39 o 
  -4   6  10     1117.85     1048.62     25.21 o 
  -3   6  10      182.89      196.66      7.20 o 
  -2   6  10        0.52        7.95      2.83 o 
  -1   6  10      176.18      143.39      5.98 o 
   0   6  10       18.65       21.18      5.78 o 
   1   6  10       82.82      103.10      8.66 o 
   2   6  10       36.22       45.63      6.74 o 
   3   6  10      179.25      166.83     14.95 o 
   4   6  10       34.48       47.07      8.96 o 
   5   6  10      121.51      106.22     11.05 o 
   6   6  10       74.28       77.39     10.40 o 
   7   6  10        3.00       13.59      4.16 o 
 -13   7  10        0.13       20.56      9.16 o 
 -12   7  10       28.38       42.59      8.06 o 
 -11   7  10        0.59       13.29      5.92 o 
 -10   7  10        4.52       23.89      7.92 o 
  -9   7  10       62.50       47.50      8.15 o 
  -8   7  10        0.36       11.00      3.91 o 
  -7   7  10       84.05       63.88      9.66 o 
  -6   7  10      477.14      454.46     19.32 o 
  -5   7  10       91.41       88.72     12.85 o 
  -4   7  10       27.03       21.00      7.01 o 
  -3   7  10       57.11       55.10      7.22 o 
  -2   7  10        0.42        6.66      5.86 o 
  -1   7  10        7.21       13.82      3.04 o 
   0   7  10      118.05      119.05      9.11 o 
   1   7  10        1.38        9.48      4.05 o 
   2   7  10       16.19       25.65      7.14 o 
   3   7  10        0.50       24.26      6.88 o 
   4   7  10       17.06       13.37      3.92 o 
   5   7  10       43.29       54.46      8.79 o 
   6   7  10        8.09       25.64      7.87 o 
 -12   8  10        1.75       19.01      6.77 o 
 -11   8  10       76.18       97.72     12.12 o 
 -10   8  10       11.88       16.60      4.74 o 
  -9   8  10        1.66        9.07      7.02 o 
  -8   8  10       16.46       20.99     12.08 o 
  -7   8  10      186.96      170.94     14.17 o 
  -6   8  10        2.30       11.31      4.20 o 
  -5   8  10      171.21      167.70     11.58 o 
  -4   8  10       47.75       50.61      5.26 o 
  -3   8  10       78.76       76.19      9.36 o 
  -2   8  10        0.01        8.01      4.52 o 
  -1   8  10      126.71      149.40     22.32 o 
   0   8  10       74.87       98.70     15.09 o 
   1   8  10      137.61      150.61     11.21 o 
   2   8  10       37.92       49.61     11.00 o 
   3   8  10       18.57       34.65      9.99 o 
   4   8  10       63.92       78.56     22.08 o 
   5   8  10       70.99       61.31     10.47 o 
 -11   9  10       62.45       76.26     11.08 o 
 -10   9  10       23.84       29.17      6.23 o 
  -9   9  10        8.57       12.29      5.70 o 
  -8   9  10       15.38       33.87      6.14 o 
  -7   9  10      127.86      132.09      9.68 o 
  -6   9  10      286.39      242.17     27.99 o 
  -5   9  10      191.73      191.54     12.54 o 
  -4   9  10       39.38       47.53     10.70 o 
  -3   9  10      405.45      381.08     27.61 o 
  -2   9  10       46.80       63.15     12.06 o 
  -1   9  10       63.11       66.68      9.15 o 
   0   9  10      127.20      124.65     10.98 o 
   1   9  10       42.21       98.64     15.70 o 
   2   9  10       10.97       13.42      7.18 o 
   3   9  10       41.22       51.19      9.71 o 
   4   9  10      137.55      126.30     22.08 o 
  -9  10  10        1.11        7.79      5.23 o 
  -8  10  10      113.30      136.00     38.90 o 
  -7  10  10       34.21       47.68     17.81 o 
  -6  10  10      197.41      193.32     16.83 o 
  -5  10  10      361.93      331.17     33.64 o 
  -4  10  10       28.31       33.39      5.77 o 
  -3  10  10       21.31       30.64      6.72 o 
  -2  10  10        0.66        2.53      4.61 o 
  -1  10  10      135.12      125.73     10.35 o 
   0  10  10       55.25       47.20      9.14 o 
   1  10  10       37.15       41.72     10.83 o 
   2  10  10      255.51      230.25     33.28 o 
  -7  11  10        8.54       15.90      5.03 o 
  -6  11  10       22.36       12.26      6.45 o 
  -5  11  10       30.01       29.13     12.56 o 
  -4  11  10        6.57       16.93      6.78 o 
  -3  11  10       45.30       37.04      8.52 o 
  -2  11  10       79.24       87.56     16.45 o 
  -1  11  10        9.59       13.64     18.79 o 
   0  11  10        4.10       14.65      5.37 o 
 -16   1  11       69.23       76.43     17.41 o 
 -15   1  11      189.22      178.79     13.55 o 
 -14   1  11       18.76       30.83      7.23 o 
 -13   1  11      629.49      633.82     24.80 o 
 -12   1  11       14.06       34.45      6.29 o 
 -11   1  11       90.13      150.21     21.70 o 
 -10   1  11        4.42        3.83      3.62 o 
  -9   1  11      287.82      261.65      9.97 o 
  -8   1  11        3.63        5.97      2.55 o 
  -7   1  11       88.47       81.54      3.79 o 
  -6   1  11     1263.86     1211.98     27.17 o 
  -5   1  11      691.52      721.35     16.94 o 
  -4   1  11     1248.33     1135.07     19.75 o 
  -3   1  11      779.12      756.93     13.28 o 
  -2   1  11       65.09       61.41      3.46 o 
  -1   1  11     1472.93     1407.43     23.37 o 
   0   1  11       26.51       41.01      2.63 o 
   1   1  11      398.30      412.22     11.00 o 
   2   1  11       22.05       17.00      1.89 o 
   3   1  11       32.53       33.77      3.35 o 
   4   1  11        9.90       16.52      2.85 o 
   5   1  11      205.21      183.40     15.92 o 
   6   1  11       43.40       42.56      8.84 o 
   7   1  11       26.80       19.07      9.60 o 
   8   1  11       52.83       51.96     13.41 o 
 -15   2  11       37.87       52.48      9.75 o 
 -14   2  11      201.71      205.12     13.47 o 
 -13   2  11      511.56      529.71     24.84 o 
 -12   2  11      255.21      260.43     16.21 o 
 -11   2  11      678.10      636.54     14.51 o 
 -10   2  11      176.63      148.48      7.59 o 
  -9   2  11      284.92      273.41      9.72 o 
  -8   2  11     1888.33     1841.40     56.42 o 
  -7   2  11      399.45      433.66      8.64 o 
  -6   2  11      431.80      372.03     10.83 o 
  -5   2  11      416.73      432.14     12.26 o 
  -4   2  11     3090.46     3182.19     62.41 o 
  -3   2  11      485.61      464.36     11.47 o 
  -2   2  11      605.86      578.99     16.65 o 
  -1   2  11       44.20       49.23      4.72 o 
   0   2  11       57.23       53.48      6.49 o 
   1   2  11      371.77      352.35     18.04 o 
   2   2  11      310.71      293.79     25.63 o 
   3   2  11      644.34      645.86     13.74 o 
   4   2  11       16.57       16.47      3.88 o 
   5   2  11       50.65       44.76      7.03 o 
   6   2  11       50.33       35.72     10.72 o 
   7   2  11      276.38      238.36     21.26 o 
   8   2  11        7.90        9.70      3.79 o 
 -15   3  11      146.95      158.17     23.18 o 
 -14   3  11       59.00       60.04     13.53 o 
 -13   3  11       34.38       88.20     11.11 o 
 -12   3  11      146.68      163.30     12.34 o 
 -11   3  11        0.19       18.51      4.98 o 
 -10   3  11      268.39      235.54     13.17 o 
  -9   3  11      472.92      426.29     15.95 o 
  -8   3  11      254.09      271.83     13.64 o 
  -7   3  11      577.62      514.60     15.63 o 
  -6   3  11     2438.60     2426.14     53.04 o 
  -5   3  11      654.37      690.83     17.71 o 
  -4   3  11     2673.31     2565.12     79.94 o 
  -3   3  11      399.41      306.58     14.79 o 
  -2   3  11      119.28       96.67      4.85 o 
  -1   3  11     1894.22     1848.21     40.68 o 
   0   3  11      166.89      154.52     13.92 o 
   1   3  11      114.76      111.95      8.36 o 
   2   3  11      209.45      195.38     11.90 o 
   3   3  11      496.71      460.40     14.52 o 
   4   3  11      224.41      238.41     13.31 o 
   5   3  11      521.47      550.81     28.55 o 
   6   3  11      145.74      178.79     12.85 o 
   7   3  11      120.13      117.36     11.05 o 
   8   3  11       48.35       60.42     15.57 o 
 -15   4  11       20.42       32.31      8.09 o 
 -14   4  11       38.68       42.86     11.76 o 
 -13   4  11       62.05       77.69      9.52 o 
 -12   4  11      152.90      151.34     11.39 o 
 -11   4  11      287.14      300.71     13.93 o 
 -10   4  11       92.34      145.82     10.17 o 
  -9   4  11      129.40      122.92      8.88 o 
  -8   4  11        0.42       10.13      3.90 o 
  -7   4  11      119.10      120.19      9.35 o 
  -6   4  11      346.76      336.42     24.46 o 
  -5   4  11      145.18      126.63      5.74 o 
  -4   4  11      149.77      179.06      6.78 o 
  -3   4  11       63.51       63.24      4.46 o 
  -2   4  11     1016.02      930.58     23.98 o 
  -1   4  11        6.12        8.37      3.26 o 
   0   4  11        0.63       18.91      3.90 o 
   1   4  11      847.84      816.97     25.65 o 
   2   4  11       47.60       28.70      4.97 o 
   3   4  11       31.67       54.40      7.25 o 
   4   4  11      241.38      222.87     12.54 o 
   5   4  11       84.65       90.35     11.14 o 
   6   4  11        8.02        6.13      3.78 o 
   7   4  11      128.37      113.34     12.23 o 
 -14   5  11        4.08       19.68     10.73 o 
 -13   5  11        0.54       14.47      4.34 o 
 -12   5  11       52.23       58.00     10.06 o 
 -11   5  11       79.43       81.37      9.87 o 
 -10   5  11        5.95       16.00      8.11 o 
  -9   5  11      115.84      100.00     13.48 o 
  -8   5  11       37.99       38.87      5.92 o 
  -7   5  11       83.55       82.32      7.81 o 
  -6   5  11        0.17       13.43      3.44 o 
  -5   5  11       47.11       42.93      4.86 o 
  -4   5  11      592.80      567.21     12.14 o 
  -3   5  11       56.85       67.72      3.71 o 
  -2   5  11       19.80       19.52      4.34 o 
  -1   5  11      374.84      406.19     26.16 o 
   0   5  11        7.71        6.58      7.87 o 
   1   5  11      204.98      201.88     13.55 o 
   2   5  11        9.23       16.92      5.08 o 
   3   5  11       36.28       44.10      8.48 o 
   4   5  11       82.94       83.69      9.05 o 
   5   5  11       19.99       14.83      7.97 o 
   6   5  11       15.96       20.79      5.58 o 
   7   5  11        6.53       13.00      6.51 o 
 -14   6  11        1.32       12.63      4.93 o 
 -13   6  11       19.57       18.79      5.39 o 
 -12   6  11        3.44       16.03      5.76 o 
 -11   6  11      351.98      357.97     18.13 o 
 -10   6  11      133.64      133.67     11.36 o 
  -9   6  11      204.97      227.30     21.22 o 
  -8   6  11      763.92      694.23     42.67 o 
  -7   6  11       56.13       51.23     10.57 o 
  -6   6  11      322.58      337.66     17.01 o 
  -5   6  11       12.79       13.19      5.28 o 
  -4   6  11        0.56        8.28      2.59 o 
  -3   6  11      348.80      307.84     23.44 o 
  -2   6  11       37.71       34.34      2.69 o 
  -1   6  11      100.99       81.56      7.61 o 
   0   6  11      112.22       98.44      9.53 o 
   1   6  11      317.48      302.25     13.25 o 
   2   6  11       21.71       25.61      5.59 o 
   3   6  11      115.72      112.98      9.21 o 
   4   6  11       55.09       60.44      8.53 o 
   5   6  11        4.02       10.60      7.21 o 
   6   6  11       16.05       13.34      7.58 o 
 -13   7  11      124.99      118.60     15.20 o 
 -12   7  11        1.63       13.61      7.04 o 
 -11   7  11        7.73       11.60      3.90 o 
 -10   7  11      212.06      220.06     24.93 o 
  -9   7  11        1.38       12.64      2.54 o 
  -8   7  11        4.59       12.58      6.12 o 
  -7   7  11       11.87       24.83      6.14 o 
  -6   7  11     1215.08     1173.71     38.99 o 
  -5   7  11       10.83       15.69      2.45 o 
  -4   7  11     1159.14     1090.50     40.86 o 
  -3   7  11       19.42       22.94      5.98 o 
  -2   7  11      472.27      437.78     14.00 o 
  -1   7  11      784.70      732.63     25.59 o 
   0   7  11      774.53      783.62     29.74 o 
   1   7  11      232.30      227.47     20.57 o 
   2   7  11       74.92       80.39      9.50 o 
   3   7  11       90.89      100.12     11.28 o 
   4   7  11        5.01       14.07     11.69 o 
   5   7  11       88.53       82.38     12.52 o 
 -12   8  11       16.70       17.26      5.65 o 
 -11   8  11      250.79      228.82     16.63 o 
 -10   8  11        0.87        1.84      3.76 o 
  -9   8  11      108.19      103.12     12.75 o 
  -8   8  11      493.26      457.89     22.33 o 
  -7   8  11        4.42        9.26      3.30 o 
  -6   8  11      297.40      244.42     11.03 o 
  -5   8  11      514.30      500.09     23.49 o 
  -4   8  11        1.24        6.94      2.46 o 
  -3   8  11      186.76      165.67     10.13 o 
  -2   8  11       27.92       33.20      9.85 o 
  -1   8  11       40.92       31.84      9.61 o 
   0   8  11       76.19       81.23     12.03 o 
   1   8  11      390.68      400.40     19.43 o 
   2   8  11       16.36       14.41      4.08 o 
   3   8  11        2.63       19.97      5.54 o 
   4   8  11       99.95      111.83     10.39 o 
 -11   9  11       88.60       98.85     14.31 o 
 -10   9  11      201.51      214.25     38.92 o 
  -9   9  11       75.62       67.26     10.41 o 
  -8   9  11       75.44       57.59      8.76 o 
  -7   9  11       34.12       32.59      5.91 o 
  -6   9  11      167.90      185.56     13.60 o 
  -5   9  11      108.08       77.93     10.37 o 
  -4   9  11       54.03       54.12     10.42 o 
  -3   9  11      275.27      296.39     23.51 o 
  -2   9  11        5.47       10.71      8.27 o 
  -1   9  11        0.11        5.17      3.99 o 
   0   9  11      214.11      201.94     19.21 o 
   1   9  11       11.71       10.71      3.85 o 
   2   9  11      257.06      276.18     19.14 o 
   3   9  11        9.05       21.41      5.16 o 
  -9  10  11        0.16        3.24      2.86 o 
  -8  10  11       96.87       95.21     13.93 o 
  -7  10  11       23.01       14.88      3.92 o 
  -6  10  11        1.54        8.21      5.80 o 
  -5  10  11       19.53       10.44      3.89 o 
  -4  10  11        9.60        8.33      4.38 o 
  -3  10  11       56.75       46.55     10.04 o 
  -2  10  11       85.33       91.60     11.38 o 
  -1  10  11       43.95       27.06      7.31 o 
   0  10  11        2.05       15.11      5.64 o 
   1  10  11      119.02      129.72     12.53 o 
  -6  11  11      154.76      148.36     26.41 o 
  -5  11  11       99.57       90.97     13.94 o 
  -4  11  11        0.05       17.37      5.70 o 
  -3  11  11        0.90       14.92      7.69 o 
  -2  11  11        0.55        9.32      4.98 o 
 -16   0  12       65.88       84.81     16.38 o 
 -14   0  12      310.90      286.45     35.83 o 
 -13   0  12      274.71      293.29     23.94 o 
 -12   0  12      146.59      168.99     31.25 o 
 -11   0  12       11.39       10.02      4.42 o 
 -10   0  12      154.80      159.39     11.56 o 
  -9   0  12      126.46      101.62      8.07 o 
  -8   0  12       14.95       17.42      6.18 o 
  -7   0  12     1567.68     1480.62     55.00 o 
  -6   0  12      210.65      180.00      8.77 o 
  -5   0  12      953.75      963.22     43.38 o 
  -4   0  12       23.20       69.14     12.61 o 
  -3   0  12      889.26      897.21     20.87 o 
  -2   0  12      663.16      578.05     13.50 o 
  -1   0  12     2498.10     2627.61     57.37 o 
   0   0  12       27.73       38.33      8.69 o 
   1   0  12      242.94      242.40     21.84 o 
   2   0  12      341.04      375.75     28.66 o 
   3   0  12     3527.79     3764.95    221.84 o 
   4   0  12      106.13      108.67      9.90 o 
   5   0  12     1120.41     1071.14     81.74 o 
   6   0  12        3.84       13.23      5.03 o 
   7   0  12        7.22       10.99      9.32 o 
 -16   1  12       84.42      102.33     25.91 o 
 -15   1  12      139.68      131.45     16.75 o 
 -14   1  12       20.96       22.82      4.97 o 
 -13   1  12       15.29       28.09      3.55 o 
 -12   1  12       12.39       15.96      3.23 o 
 -11   1  12       99.52       97.24      7.19 o 
 -10   1  12        5.72       15.55      2.88 o 
  -9   1  12        4.33        9.98      2.32 o 
  -8   1  12      342.62      295.12     12.84 o 
  -7   1  12        5.23        7.36      3.03 o 
  -6   1  12      271.38      221.11      7.79 o 
  -5   1  12      328.64      286.55      8.89 o 
  -4   1  12       21.59       22.93      2.11 o 
  -3   1  12      557.32      531.06     15.40 o 
  -2   1  12      503.25      459.47     17.21 o 
  -1   1  12        4.31        5.18      1.71 o 
   0   1  12      299.05      274.07     10.86 o 
   1   1  12      875.26      818.29     21.02 o 
   2   1  12        6.91       12.46      1.89 o 
   3   1  12      604.72      584.63     17.65 o 
   4   1  12        5.86       22.57      6.78 o 
   5   1  12        0.38        8.36      3.34 o 
   6   1  12        2.21       21.85      6.10 o 
   7   1  12       80.70       66.44     17.32 o 
 -16   2  12      111.63      129.98     12.81 o 
 -15   2  12       66.15       78.96      9.72 o 
 -14   2  12       41.79       56.54     10.90 o 
 -13   2  12       50.46       82.57     14.10 o 
 -12   2  12       25.37       41.40      7.77 o 
 -11   2  12        2.59       15.42      3.47 o 
 -10   2  12       21.93       18.79      4.99 o 
  -9   2  12      220.51      199.76      8.46 o 
  -8   2  12       10.82        8.33      2.10 o 
  -7   2  12        0.07        4.13      1.62 o 
  -6   2  12     2140.62     2095.35     32.59 o 
  -5   2  12     1967.81     2050.28     43.90 o 
  -4   2  12      623.85      557.45      9.31 o 
  -3   2  12       57.39       50.11      2.94 o 
  -2   2  12       27.15       25.42      2.31 o 
  -1   2  12       96.18       96.70      6.28 o 
   0   2  12      167.03      146.18     22.83 o 
   1   2  12      383.54      401.95     17.13 o 
   2   2  12      157.15      164.59     12.27 o 
   3   2  12        9.50       19.40      4.16 o 
   4   2  12      209.84      226.46     19.74 o 
   5   2  12      437.60      424.49     24.75 o 
   6   2  12       41.97       42.81      6.40 o 
   7   2  12        9.60       10.00      3.99 o 
 -15   3  12       25.52       46.46     10.03 o 
 -14   3  12        5.55       14.92     12.30 o 
 -13   3  12       85.47       86.93     10.19 o 
 -12   3  12       40.05       26.42      8.77 o 
 -11   3  12        1.97        2.59      4.54 o 
 -10   3  12      613.87      609.37     17.09 o 
  -9   3  12      149.19      147.87     11.39 o 
  -8   3  12      218.17      221.17     18.16 o 
  -7   3  12      252.91      239.51     13.23 o 
  -6   3  12      693.68      642.30     11.94 o 
  -5   3  12        4.06        6.53      2.90 o 
  -4   3  12      489.04      463.56      8.75 o 
  -3   3  12       25.29       37.80      3.09 o 
  -2   3  12      569.24      550.70     14.02 o 
  -1   3  12      275.36      296.50     13.98 o 
   0   3  12       19.09       39.44      7.50 o 
   1   3  12      472.09      467.69     35.45 o 
   2   3  12        7.64       20.52      4.82 o 
   3   3  12      339.77      327.16     16.17 o 
   4   3  12       34.02       36.65      6.46 o 
   5   3  12       12.78       10.63      4.21 o 
   6   3  12      183.57      231.71     27.33 o 
   7   3  12        2.02       15.38     12.62 o 
 -15   4  12      103.52      111.27     20.95 o 
 -14   4  12       31.77       31.51      9.27 o 
 -13   4  12      117.93      112.75     12.56 o 
 -12   4  12      302.66      308.92     20.27 o 
 -11   4  12      171.78      187.74     10.40 o 
 -10   4  12       15.68       14.15      5.11 o 
  -9   4  12      356.06      336.37     18.57 o 
  -8   4  12      109.24      112.47      8.95 o 
  -7   4  12      242.12      230.93     18.84 o 
  -6   4  12      124.79      130.96     11.97 o 
  -5   4  12      194.22      204.39     12.53 o 
  -4   4  12       24.04       24.37      3.11 o 
  -3   4  12      318.77      297.27     10.30 o 
  -2   4  12        7.24       10.89      2.54 o 
  -1   4  12      133.15      123.08      8.45 o 
   0   4  12       36.54       47.02      8.36 o 
   1   4  12        6.28       12.10      4.91 o 
   2   4  12       83.01       82.08      9.12 o 
   3   4  12      339.31      338.97     18.30 o 
   4   4  12       21.81       22.08      6.29 o 
   5   4  12      108.89       89.79     13.49 o 
   6   4  12       59.59       80.89     13.06 o 
   7   4  12       15.86       20.05      7.92 o 
 -14   5  12       82.26      114.59     12.81 o 
 -13   5  12        0.88       19.39      5.01 o 
 -12   5  12        9.88       14.43      4.67 o 
 -11   5  12      491.88      547.05     24.10 o 
 -10   5  12      448.71      418.52     30.81 o 
  -9   5  12      202.36      219.04     15.96 o 
  -8   5  12      309.33      287.56     12.80 o 
  -7   5  12      346.43      352.99     18.27 o 
  -6   5  12       38.08       44.37      5.75 o 
  -5   5  12      708.92      699.34     17.29 o 
  -4   5  12     1178.69     1067.79     23.58 o 
  -3   5  12     1041.29     1009.06     28.14 o 
  -2   5  12      270.43      264.30     11.95 o 
  -1   5  12      389.08      390.79     23.89 o 
   0   5  12        0.34       16.84      8.27 o 
   1   5  12     1286.31     1213.27     39.95 o 
   2   5  12       69.29       63.07      8.34 o 
   3   5  12      327.62      347.77     20.16 o 
   4   5  12        6.87       12.98      5.02 o 
   5   5  12       37.49       29.17      8.29 o 
   6   5  12       42.01       48.34      9.10 o 
 -14   6  12       13.86       16.49      5.35 o 
 -13   6  12      292.19      310.30     21.18 o 
 -12   6  12       10.56       15.66      4.38 o 
 -11   6  12       32.51       30.79     11.09 o 
 -10   6  12      318.55      317.67     21.65 o 
  -9   6  12        0.45       13.00      4.99 o 
  -8   6  12       48.19       54.10      8.12 o 
  -7   6  12        8.48       23.39      5.63 o 
  -6   6  12       39.78       41.84      9.20 o 
  -5   6  12      131.00       99.99     13.11 o 
  -4   6  12      691.19      685.69     17.92 o 
  -3   6  12      548.01      497.17     17.17 o 
  -2   6  12      878.32      837.95     32.80 o 
  -1   6  12       15.44        7.87      3.49 o 
   0   6  12      609.97      622.01     22.26 o 
   1   6  12        0.69       19.47      6.44 o 
   2   6  12       18.89       33.42      8.58 o 
   3   6  12       31.11       41.74      9.55 o 
   4   6  12        7.04       20.37      7.79 o 
   5   6  12        5.43       14.34      3.83 o 
 -13   7  12      154.62      161.54     19.39 o 
 -12   7  12       28.11       39.96     24.18 o 
 -11   7  12        0.16        3.34      3.86 o 
 -10   7  12       11.54       24.80     14.26 o 
  -9   7  12       36.52       47.12      7.71 o 
  -8   7  12       73.51       63.94      9.13 o 
  -7   7  12       28.14       40.06      7.41 o 
  -6   7  12       24.72       33.57      6.39 o 
  -5   7  12      111.33      103.42      9.76 o 
  -4   7  12        0.69       15.63      7.18 o 
  -3   7  12        8.71        8.34      2.22 o 
  -2   7  12      509.75      472.47     19.12 o 
  -1   7  12      173.38      163.14     16.38 o 
   0   7  12      112.02       98.60      9.43 o 
   1   7  12       23.34       37.65      6.80 o 
   2   7  12        3.07        7.35      3.79 o 
   3   7  12        0.91       19.90      4.80 o 
   4   7  12        5.02       27.75      7.33 o 
   5   7  12       16.89       19.33      5.11 o 
 -12   8  12      172.26      158.40     15.16 o 
 -11   8  12        3.22       13.24      5.47 o 
 -10   8  12      156.76      173.60     14.15 o 
  -9   8  12       93.39       81.04     10.84 o 
  -8   8  12        5.13       16.52      5.25 o 
  -7   8  12       32.11       37.80      5.82 o 
  -6   8  12      242.72      231.96     16.96 o 
  -5   8  12       14.58       21.29      4.79 o 
  -4   8  12      241.89      230.44     16.74 o 
  -3   8  12       62.20       67.26      8.67 o 
  -2   8  12      173.98      192.70     19.15 o 
  -1   8  12      659.53      587.50     31.26 o 
   0   8  12        5.00       14.67      6.20 o 
   1   8  12       37.30       40.14      6.78 o 
   2   8  12       18.25       22.14      6.53 o 
   3   8  12       52.39       44.50      9.30 o 
   4   8  12        0.87       12.19      3.87 o 
 -11   9  12       30.30       39.51      7.07 o 
 -10   9  12        3.45       23.54      6.85 o 
  -9   9  12       31.98       18.83      5.12 o 
  -8   9  12       19.24       32.24      7.01 o 
  -7   9  12       99.28      123.64     25.40 o 
  -6   9  12        7.02        7.61      6.00 o 
  -5   9  12      130.61      131.37     11.63 o 
  -4   9  12       47.61       43.18     18.86 o 
  -3   9  12       23.78       15.58      6.75 o 
  -2   9  12       10.31       13.88      3.49 o 
  -1   9  12      201.64      181.12     19.34 o 
   0   9  12       68.72       67.54      9.37 o 
   1   9  12      721.34      750.01     39.28 o 
   2   9  12        0.82        8.70      6.56 o 
  -9  10  12       73.03       57.93     10.27 o 
  -8  10  12        6.53       18.60      5.15 o 
  -7  10  12       63.62       39.32     16.39 o 
  -6  10  12      227.53      199.02     22.49 o 
  -5  10  12        5.67       20.69      7.44 o 
  -4  10  12      117.67      109.65     16.36 o 
  -3  10  12      115.43      126.68     16.09 o 
  -2  10  12       26.78       43.74     34.94 o 
  -1  10  12       73.03       76.26     15.34 o 
   0  10  12       77.30      119.71     15.84 o 
  -5  11  12        5.60        8.76     14.44 o 
  -4  11  12       27.21       23.20     10.78 o 
 -16   1  13        0.07       20.47      6.44 o 
 -15   1  13       27.64       34.45      7.68 o 
 -14   1  13      121.88      128.94     11.87 o 
 -13   1  13       94.89      107.65     15.34 o 
 -12   1  13       13.41       23.55      3.98 o 
 -11   1  13       73.10       67.50      8.05 o 
 -10   1  13      270.25      243.50     12.20 o 
  -9   1  13      324.14      313.75     18.85 o 
  -8   1  13       65.94       58.23      4.03 o 
  -7   1  13     1679.12     1601.83     49.48 o 
  -6   1  13      285.16      320.39     20.49 o 
  -5   1  13      677.63      661.46     11.83 o 
  -4   1  13      413.65      351.93     11.31 o 
  -3   1  13      101.24       83.77     10.17 o 
  -2   1  13      224.49      242.72     10.10 o 
  -1   1  13     1291.40     1396.12     27.37 o 
   0   1  13      321.09      325.10     13.07 o 
   1   1  13        3.01        5.37      2.34 o 
   2   1  13       55.83       57.86      6.37 o 
   3   1  13     1321.04     1414.68     27.78 o 
   4   1  13      214.47      235.02     22.82 o 
   5   1  13       31.59       42.47      9.09 o 
   6   1  13        8.23       10.15      5.60 o 
   7   1  13        3.55       14.97      4.51 o 
 -16   2  13       89.39      110.49     20.91 o 
 -15   2  13      205.67      207.28     17.80 o 
 -14   2  13        3.29       15.40      6.35 o 
 -13   2  13       16.03       31.40      7.99 o 
 -12   2  13      103.77      112.82      8.99 o 
 -11   2  13      610.19      584.03     19.46 o 
 -10   2  13      135.86      108.68      8.07 o 
  -9   2  13      310.15      268.39     10.52 o 
  -8   2  13      370.63      330.79     11.66 o 
  -7   2  13      689.78      675.35     15.40 o 
  -6   2  13      639.94      564.97     10.88 o 
  -5   2  13     1351.19     1291.56     25.71 o 
  -4   2  13      145.14      158.51      6.52 o 
  -3   2  13      146.63      172.93      9.96 o 
  -2   2  13     1771.91     1686.74     35.53 o 
  -1   2  13       77.28       61.36      3.99 o 
   0   2  13       11.53       16.70      4.85 o 
   1   2  13      843.62      846.48     29.41 o 
   2   2  13      230.32      255.69     16.14 o 
   3   2  13        3.44       16.09      5.21 o 
   4   2  13      386.66      362.87     23.05 o 
   5   2  13      115.41      145.94     34.57 o 
   6   2  13       62.12       59.45     13.70 o 
   7   2  13       35.51       27.54      8.39 o 
 -15   3  13      116.46      122.88     11.54 o 
 -14   3  13        7.88       27.36      6.76 o 
 -13   3  13      164.14      167.81     12.89 o 
 -12   3  13      541.91      531.86     36.27 o 
 -11   3  13        2.71       14.32      4.55 o 
 -10   3  13       81.96       93.81     14.89 o 
  -9   3  13     1152.12     1111.63     67.93 o 
  -8   3  13       59.93       55.89      5.99 o 
  -7   3  13      517.38      469.41     15.01 o 
  -6   3  13     1106.50     1006.11     21.09 o 
  -5   3  13       32.04       39.39      2.93 o 
  -4   3  13      578.07      503.63      9.87 o 
  -3   3  13     2315.48     2244.67     42.17 o 
  -2   3  13       18.69       17.12      2.03 o 
  -1   3  13      339.32      356.40     19.11 o 
   0   3  13      273.39      295.05     15.28 o 
   1   3  13        0.04       11.78      4.86 o 
   2   3  13      277.98      248.41     12.86 o 
   3   3  13       66.87       75.83     11.30 o 
   4   3  13       60.61       76.70     14.47 o 
   5   3  13      171.75      155.96     16.25 o 
   6   3  13        6.59       11.40      3.48 o 
 -15   4  13        5.80       33.25      7.03 o 
 -14   4  13      203.23      184.58     13.66 o 
 -13   4  13        5.45       18.51      5.37 o 
 -12   4  13       44.00       35.94      5.14 o 
 -11   4  13      372.20      355.98     18.46 o 
 -10   4  13      131.94      120.16     11.00 o 
  -9   4  13       85.66       87.36     10.45 o 
  -8   4  13       32.49       40.14      5.79 o 
  -7   4  13       71.82       73.98      6.52 o 
  -6   4  13       20.49       17.64      2.67 o 
  -5   4  13      264.65      264.59     15.77 o 
  -4   4  13      382.02      317.91     15.29 o 
  -3   4  13        9.08        5.69      1.35 o 
  -2   4  13       66.38       68.29      5.42 o 
  -1   4  13     1147.30     1111.87     32.20 o 
   0   4  13        4.72        9.48      4.77 o 
   1   4  13       95.81      102.77     11.42 o 
   2   4  13       47.60       54.91      7.41 o 
   3   4  13      100.16       99.06     12.20 o 
   4   4  13       12.18       13.79      4.04 o 
   5   4  13       98.63       86.23     12.08 o 
   6   4  13        0.01       17.38      5.65 o 
 -14   5  13        3.14       11.59      4.52 o 
 -13   5  13        7.79       11.34      4.92 o 
 -12   5  13       35.96       42.76     10.12 o 
 -11   5  13      274.55      299.96     16.46 o 
 -10   5  13      347.09      322.66     14.36 o 
  -9   5  13      116.86      146.08     14.15 o 
  -8   5  13       48.58       45.81      9.27 o 
  -7   5  13      161.66      152.74     11.03 o 
  -6   5  13      506.53      479.77     50.70 o 
  -5   5  13      143.69      128.82     12.54 o 
  -4   5  13      348.48      328.83     12.57 o 
  -3   5  13      910.00      868.11     32.13 o 
  -2   5  13      234.54      206.67     13.34 o 
  -1   5  13      237.22      242.61     20.95 o 
   0   5  13      388.29      369.33     14.80 o 
   1   5  13        5.46       40.69     32.13 o 
   2   5  13       30.23       38.88     14.00 o 
   3   5  13       24.65       23.00      5.90 o 
   4   5  13       20.18       19.59      5.63 o 
   5   5  13        2.29       11.36      4.00 o 
 -14   6  13        0.22       21.36      6.93 o 
 -13   6  13        1.81        9.32      4.42 o 
 -12   6  13      131.40      113.14     11.52 o 
 -11   6  13      136.83      121.83     11.72 o 
 -10   6  13       18.26       25.37      6.20 o 
  -9   6  13      266.82      260.74     16.84 o 
  -8   6  13       40.74       51.67     10.04 o 
  -7   6  13      462.45      455.43     19.89 o 
  -6   6  13      157.15      137.29     12.12 o 
  -5   6  13      466.67      473.58     20.33 o 
  -4   6  13        0.05        6.49      4.78 o 
  -3   6  13      522.01      483.57     22.58 o 
  -2   6  13      146.40      145.58     10.44 o 
  -1   6  13       16.69       15.30      4.01 o 
   0   6  13       36.85       55.56      7.72 o 
   1   6  13        1.60       11.92      8.73 o 
   2   6  13        7.81       18.54      8.33 o 
   3   6  13       49.73       61.50      9.02 o 
   4   6  13       43.61       60.77      9.00 o 
   5   6  13       32.55       32.66      7.24 o 
 -13   7  13      444.54      398.26     32.17 o 
 -12   7  13       37.97       35.67     12.66 o 
 -11   7  13        6.96       21.61      7.57 o 
 -10   7  13        0.36       15.69      4.36 o 
  -9   7  13      193.57      224.98     19.75 o 
  -8   7  13       42.03       38.03      7.02 o 
  -7   7  13       69.33       64.39      7.64 o 
  -6   7  13       38.13       56.44      7.90 o 
  -5   7  13      228.38      200.84     13.03 o 
  -4   7  13       31.67       47.54     14.46 o 
  -3   7  13      250.72      235.25     24.43 o 
  -2   7  13       24.38       33.23      6.28 o 
  -1   7  13      138.15      159.84     20.79 o 
   0   7  13      115.38       98.22      9.85 o 
   1   7  13       38.08       43.35      7.52 o 
   2   7  13      113.91      144.56     27.90 o 
   3   7  13        8.96       23.96      7.77 o 
   4   7  13       34.02       23.65      4.92 o 
 -12   8  13        0.10       13.37      3.91 o 
 -11   8  13       22.87       34.35      6.88 o 
 -10   8  13       49.28       73.30     25.79 o 
  -9   8  13        0.95        4.99      4.10 o 
  -8   8  13      169.26      156.57     13.21 o 
  -7   8  13      133.23      137.43     14.05 o 
  -6   8  13       15.17       31.20      5.33 o 
  -5   8  13       42.78       37.46      4.72 o 
  -4   8  13       79.49       81.80     12.72 o 
  -3   8  13      129.70      130.04     10.40 o 
  -2   8  13        7.44       19.60     11.48 o 
  -1   8  13        1.92       24.41      7.13 o 
   0   8  13       80.29       78.76     11.36 o 
   1   8  13      324.09      353.11     23.63 o 
   2   8  13       33.95       53.46     12.70 o 
   3   8  13       66.25       69.76     11.36 o 
 -11   9  13       54.78       31.37      6.69 o 
 -10   9  13       25.29       39.54     19.88 o 
  -9   9  13        8.68       12.05      4.86 o 
  -8   9  13       22.89       11.11      8.62 o 
  -7   9  13       34.66       32.26      8.35 o 
  -6   9  13      124.19      108.67     16.06 o 
  -5   9  13        1.29       20.52      8.39 o 
  -4   9  13       68.38       57.01     11.95 o 
  -3   9  13       71.75       77.22     22.24 o 
  -2   9  13       62.99       73.92     24.65 o 
  -1   9  13      219.29      235.32     16.20 o 
   0   9  13        6.17        7.49      3.85 o 
   1   9  13       19.44       38.42     12.11 o 
  -8  10  13        0.93       11.16      3.79 o 
  -7  10  13       98.87       77.89     14.92 o 
  -6  10  13        4.78       11.19      7.00 o 
  -5  10  13      122.18      146.27     34.85 o 
  -4  10  13      219.58      214.53     24.08 o 
  -3  10  13        9.53       16.67     10.73 o 
  -2  10  13       51.80       60.33     31.35 o 
  -1  10  13        4.13       16.20      6.97 o 
 -16   0  14      134.98      134.98     23.58 o 
 -15   0  14        6.50       19.08      9.76 o 
 -14   0  14       25.48       47.72     14.51 o 
 -13   0  14       23.94       38.54      6.29 o 
 -12   0  14        0.25       15.25     10.88 o 
 -11   0  14      147.27      148.66     10.36 o 
 -10   0  14        4.55        5.50      3.64 o 
  -9   0  14     1320.85     1280.39     62.93 o 
  -8   0  14       43.21       23.09      4.77 o 
  -7   0  14        1.71       19.59      4.41 o 
  -6   0  14      183.01      152.57      9.79 o 
  -5   0  14      798.62      813.76     23.54 o 
  -4   0  14      104.88       80.96     14.42 o 
  -3   0  14        4.93        4.90      2.26 o 
  -2   0  14     1131.92     1269.07     31.88 o 
  -1   0  14      810.65      812.35     31.22 o 
   0   0  14      108.52      127.77     13.38 o 
   1   0  14      309.41      290.31     19.51 o 
   2   0  14        2.42       15.74      4.05 o 
   3   0  14      330.20      360.35     45.47 o 
   4   0  14        3.95        9.40      8.89 o 
   5   0  14      129.20      137.16     42.79 o 
   6   0  14       12.56       15.92      9.56 o 
 -16   1  14      282.25      362.86     60.90 o 
 -15   1  14        1.49       31.91     11.49 o 
 -14   1  14      499.60      533.68     28.55 o 
 -13   1  14        8.78       18.76      5.23 o 
 -12   1  14       41.46       31.44      4.38 o 
 -11   1  14     1051.49     1030.58     29.55 o 
 -10   1  14      309.65      274.17     11.80 o 
  -9   1  14      942.03      864.45     25.26 o 
  -8   1  14       90.32       64.90      5.89 o 
  -7   1  14      205.60      207.35     11.72 o 
  -6   1  14      145.27      132.83      8.23 o 
  -5   1  14      150.53      131.93     11.91 o 
  -4   1  14      139.89      149.07      6.77 o 
  -3   1  14      205.14      200.87     14.54 o 
  -2   1  14      228.55      194.18      9.19 o 
  -1   1  14      156.84      154.67     10.51 o 
   0   1  14      381.82      381.95     15.52 o 
   1   1  14       77.43       85.68      8.00 o 
   2   1  14       95.84       77.97      7.57 o 
   3   1  14        0.99        4.60      5.29 o 
   4   1  14       41.17       52.37     11.88 o 
   5   1  14        3.00       16.23      7.89 o 
   6   1  14       41.70       45.52     14.53 o 
 -16   2  14       19.61       19.56      7.40 o 
 -15   2  14        1.39       35.88     12.01 o 
 -14   2  14        9.44       19.73      5.96 o 
 -13   2  14       17.21       32.29      6.56 o 
 -12   2  14       80.08       81.04      9.35 o 
 -11   2  14      124.16      112.79      8.73 o 
 -10   2  14      198.25      192.69      8.49 o 
  -9   2  14       34.50       31.87      2.63 o 
  -8   2  14        2.28        6.95      3.22 o 
  -7   2  14      552.13      514.07     11.38 o 
  -6   2  14       37.71       47.79      3.39 o 
  -5   2  14      151.37      151.75      7.46 o 
  -4   2  14       16.93       23.67      3.38 o 
  -3   2  14       28.81       22.42      3.44 o 
  -2   2  14        5.99       10.96      2.66 o 
  -1   2  14      297.34      256.12     13.35 o 
   0   2  14      157.20      143.81     11.34 o 
   1   2  14        0.32        8.41      3.01 o 
   2   2  14      390.17      403.65     23.35 o 
   3   2  14       81.38       88.93      9.46 o 
   4   2  14       28.43       32.56      5.77 o 
   5   2  14        7.66       16.62      5.79 o 
   6   2  14        0.50       21.88      6.56 o 
 -15   3  14       63.24       66.15     10.71 o 
 -14   3  14       29.91       19.77      6.56 o 
 -13   3  14        5.93       19.41      6.20 o 
 -12   3  14        9.57       23.24      6.63 o 
 -11   3  14        1.74       16.63      8.23 o 
 -10   3  14       13.89        9.65      4.00 o 
  -9   3  14        2.29       12.82      4.22 o 
  -8   3  14        0.64        1.59      3.28 o 
  -7   3  14      990.96      929.31     23.91 o 
  -6   3  14      115.74      111.73      5.43 o 
  -5   3  14       63.65       68.12      4.11 o 
  -4   3  14        0.55        3.64      1.55 o 
  -3   3  14       37.38       46.95      4.88 o 
  -2   3  14       35.96       39.00      4.85 o 
  -1   3  14       85.45       83.67      7.52 o 
   0   3  14      269.79      266.92     17.21 o 
   1   3  14        1.57        7.65      3.48 o 
   2   3  14      602.21      576.60     24.71 o 
   3   3  14      102.48      128.59     14.48 o 
   4   3  14      197.18      197.02     31.88 o 
   5   3  14       52.60       55.06      9.20 o 
   6   3  14       21.62       43.95     11.92 o 
 -15   4  14       48.59       73.52     11.49 o 
 -14   4  14        7.84       36.12      8.40 o 
 -13   4  14        0.92        8.11      5.77 o 
 -12   4  14      377.03      379.01     24.68 o 
 -11   4  14        6.15       17.34      5.04 o 
 -10   4  14       46.84       45.15      6.40 o 
  -9   4  14      197.85      184.41     12.04 o 
  -8   4  14       30.40       28.91      5.29 o 
  -7   4  14      935.41      935.42     28.24 o 
  -6   4  14       78.78       68.82      4.47 o 
  -5   4  14      378.00      379.81     18.05 o 
  -4   4  14       44.05       43.95      4.25 o 
  -3   4  14     1755.88     1624.82     53.00 o 
  -2   4  14        2.66       14.67      3.80 o 
  -1   4  14      682.11      661.21     27.52 o 
   0   4  14      141.71      146.77     11.10 o 
   1   4  14       89.08      101.07      8.32 o 
   2   4  14      133.83      136.34     11.70 o 
   3   4  14        6.77       16.64      7.64 o 
   4   4  14       31.22       29.96      7.19 o 
   5   4  14       58.83       73.58     11.07 o 
 -14   5  14       21.99       10.53      4.77 o 
 -13   5  14      134.13      146.47     11.84 o 
 -12   5  14       11.22       12.52      6.63 o 
 -11   5  14       92.69      112.16     55.43 o 
 -10   5  14       33.92       39.72      7.21 o 
  -9   5  14       24.82       27.14     10.97 o 
  -8   5  14        0.25       15.82      5.12 o 
  -7   5  14      326.12      334.95     11.18 o 
  -6   5  14        4.97        3.05      2.73 o 
  -5   5  14     1397.14     1378.77     43.21 o 
  -4   5  14       82.80      110.36     21.48 o 
  -3   5  14        0.01        6.40      4.40 o 
  -2   5  14       69.75       62.69      6.71 o 
  -1   5  14        7.49       22.07      4.33 o 
   0   5  14        3.15       14.00      4.55 o 
   1   5  14      140.30      130.64     12.90 o 
   2   5  14      332.78      391.99     18.94 o 
   3   5  14      187.55      164.06     15.55 o 
   4   5  14       62.56       68.50      9.27 o 
   5   5  14      130.48      149.82     22.67 o 
 -14   6  14      114.63      116.20     19.52 o 
 -13   6  14      104.56       84.00      9.95 o 
 -12   6  14        0.49       14.16      6.19 o 
 -11   6  14        7.96       18.86      5.93 o 
 -10   6  14        0.40        5.98      7.13 o 
  -9   6  14      116.84      121.28     10.62 o 
  -8   6  14        3.52       11.03      3.17 o 
  -7   6  14      192.23      164.63     11.23 o 
  -6   6  14        3.04        7.03      3.01 o 
  -5   6  14       24.97       18.52      4.53 o 
  -4   6  14       34.74       33.23      4.25 o 
  -3   6  14      101.21      104.33      9.38 o 
  -2   6  14      156.27      146.40     11.43 o 
  -1   6  14        0.03        8.34      4.54 o 
   0   6  14      233.52      256.48     21.10 o 
   1   6  14       80.47       66.89     10.55 o 
   2   6  14       42.33       64.47      9.40 o 
   3   6  14      138.26      162.01     23.17 o 
   4   6  14       98.96       84.89     15.71 o 
 -13   7  14        4.44       37.94      8.73 o 
 -12   7  14        0.47       11.53      9.52 o 
 -11   7  14        2.08       11.99      4.29 o 
 -10   7  14       14.55       22.29      5.96 o 
  -9   7  14        0.00       17.54      5.78 o 
  -8   7  14       48.42       50.00      7.18 o 
  -7   7  14        9.68       36.67      6.87 o 
  -6   7  14       22.76       16.55      3.36 o 
  -5   7  14        2.20       10.98      7.79 o 
  -4   7  14       27.94       38.65      6.23 o 
  -3   7  14       77.20       83.21      9.73 o 
  -2   7  14       25.07       22.75      5.00 o 
  -1   7  14       99.40      106.51     10.50 o 
   0   7  14        0.09        5.86      4.10 o 
   1   7  14        5.28       17.39      4.64 o 
   2   7  14        9.87       14.97      4.66 o 
   3   7  14       10.42       19.08      4.67 o 
 -12   8  14        0.67       15.98     10.12 o 
 -11   8  14      114.03      115.30     25.44 o 
 -10   8  14        6.56        8.86     11.04 o 
  -9   8  14       74.37       55.47     12.96 o 
  -8   8  14       36.03       46.04      7.94 o 
  -7   8  14        0.49       10.65      6.65 o 
  -6   8  14       60.22       64.69     12.53 o 
  -5   8  14        4.92       12.92      5.94 o 
  -4   8  14        5.38       13.98      5.53 o 
  -3   8  14       40.40       50.06     10.71 o 
  -2   8  14        0.37       15.54      4.67 o 
  -1   8  14       23.09       20.07      6.28 o 
   0   8  14       62.38       80.37     15.10 o 
   1   8  14        1.21       10.40      4.47 o 
   2   8  14        0.01       10.83      4.21 o 
 -10   9  14       35.53       48.57     10.45 o 
  -9   9  14       32.42       32.79      7.00 o 
  -8   9  14       82.96      105.23     11.33 o 
  -7   9  14      193.44      213.33     20.14 o 
  -6   9  14        0.41       20.45      6.59 o 
  -5   9  14      155.97      165.88     16.32 o 
  -4   9  14        7.88       21.94     16.95 o 
  -3   9  14        1.76       18.81      6.26 o 
  -2   9  14        6.08       22.59     13.05 o 
  -1   9  14       42.77       34.25      9.49 o 
   0   9  14       72.97       71.37     10.77 o 
   1   9  14      130.65      111.56     11.92 o 
  -8  10  14       14.87        7.31     12.57 o 
  -7  10  14       26.19       35.19      9.06 o 
  -6  10  14        3.28       18.39      7.65 o 
  -5  10  14      143.92      152.41     23.54 o 
  -4  10  14       17.55       14.63     11.08 o 
  -3  10  14      132.28      116.74     17.10 o 
  -2  10  14        4.81       26.02      8.85 o 
 -16   1  15       22.71       71.37     31.20 o 
 -15   1  15       97.91      149.52     15.90 o 
 -14   1  15       31.17       52.77      8.50 o 
 -13   1  15       28.30       32.61      6.94 o 
 -12   1  15       79.25       75.62      5.51 o 
 -11   1  15      621.69      590.38     17.96 o 
 -10   1  15        4.35        6.89      3.19 o 
  -9   1  15     2029.82     1964.15     70.96 o 
  -8   1  15       89.17       63.99      5.64 o 
  -7   1  15       50.88       47.10      3.88 o 
  -6   1  15      365.47      334.15     13.15 o 
  -5   1  15        9.53       20.88      3.22 o 
  -4   1  15       75.71       78.82      5.81 o 
  -3   1  15      382.11      397.17     17.50 o 
  -2   1  15      251.91      226.24     13.25 o 
  -1   1  15       45.08       50.52      4.91 o 
   0   1  15        0.01        9.93      4.82 o 
   1   1  15       66.84       73.87      8.96 o 
   2   1  15       29.64       27.11      5.32 o 
   3   1  15       18.25       38.82      7.83 o 
   4   1  15        1.31       16.86      5.92 o 
   5   1  15       21.56       30.10     10.69 o 
 -16   2  15      234.36      283.97     66.99 o 
 -15   2  15        8.13        8.85      6.87 o 
 -14   2  15      119.33      121.26     11.64 o 
 -13   2  15        6.32       20.93      5.95 o 
 -12   2  15       83.13       79.52      9.15 o 
 -11   2  15      173.98      157.15     14.58 o 
 -10   2  15       11.11       14.13      3.91 o 
  -9   2  15       34.87       38.81      3.74 o 
  -8   2  15      365.45      405.59     10.78 o 
  -7   2  15     1480.72     1414.80     42.69 o 
  -6   2  15      838.79      836.92     19.53 o 
  -5   2  15      513.07      498.74     12.47 o 
  -4   2  15      421.05      412.11     12.39 o 
  -3   2  15       34.24       45.06      3.32 o 
  -2   2  15      286.21      276.31     11.43 o 
  -1   2  15      878.20      814.08     51.30 o 
   0   2  15      543.77      558.44     22.82 o 
   1   2  15       19.04       15.35      9.09 o 
   2   2  15       36.16       30.78      5.16 o 
   3   2  15       36.17       44.71      5.72 o 
   4   2  15      107.74      118.89     23.24 o 
   5   2  15      102.06       92.15     21.69 o 
 -15   3  15      109.94      124.38     11.00 o 
 -14   3  15       94.44      113.74     19.97 o 
 -13   3  15        2.50       17.86      5.31 o 
 -12   3  15      480.04      473.79     22.78 o 
 -11   3  15      120.10      101.38      7.66 o 
 -10   3  15        1.75        5.51      4.04 o 
  -9   3  15      894.75      845.47     36.80 o 
  -8   3  15       15.17       16.47      3.20 o 
  -7   3  15     1758.81     1655.50     38.61 o 
  -6   3  15      401.25      370.55     13.29 o 
  -5   3  15      396.34      384.85     12.72 o 
  -4   3  15      260.32      228.19     18.85 o 
  -3   3  15      101.66       91.13      5.30 o 
  -2   3  15       45.28       51.05      5.76 o 
  -1   3  15      137.84      126.24      8.05 o 
   0   3  15      243.03      245.40     16.16 o 
   1   3  15      115.68      118.36     11.16 o 
   2   3  15      291.24      287.47     18.97 o 
   3   3  15       39.65       49.90      7.95 o 
   4   3  15       38.02       50.48      8.66 o 
   5   3  15       16.23       15.19     10.32 o 
 -15   4  15       37.00       42.00      8.38 o 
 -14   4  15        0.62       26.78      9.84 o 
 -13   4  15      121.97      153.03     12.26 o 
 -12   4  15      138.67      128.76     12.79 o 
 -11   4  15       75.27       87.72     13.89 o 
 -10   4  15        7.78       11.90      7.26 o 
  -9   4  15       18.09       30.29      5.79 o 
  -8   4  15      128.59      110.87     12.26 o 
  -7   4  15       34.86       34.16      5.29 o 
  -6   4  15      104.23      116.19      6.90 o 
  -5   4  15      363.21      339.63     17.64 o 
  -4   4  15       55.77       58.50      4.77 o 
  -3   4  15       86.10       69.44      6.67 o 
  -2   4  15      509.90      497.03     20.85 o 
  -1   4  15       10.01       20.08      4.67 o 
   0   4  15        3.11        9.77      3.19 o 
   1   4  15      308.23      303.19     19.53 o 
   2   4  15       83.40       87.21     10.52 o 
   3   4  15       51.49       61.15      9.94 o 
   4   4  15        9.28       11.39      4.06 o 
   5   4  15       31.56       15.36      6.06 o 
 -14   5  15       19.34       23.06      5.90 o 
 -13   5  15       70.67       82.17     14.28 o 
 -12   5  15      143.34      146.07     22.85 o 
 -11   5  15       18.03       21.89      5.57 o 
 -10   5  15        1.78       12.78      3.34 o 
  -9   5  15      276.93      269.24     14.59 o 
  -8   5  15      114.01      100.87     17.30 o 
  -7   5  15        1.17        9.09      3.31 o 
  -6   5  15      183.54      163.08     10.00 o 
  -5   5  15      405.64      382.53     18.15 o 
  -4   5  15      107.62       99.47      9.53 o 
  -3   5  15       56.43       53.26      7.02 o 
  -2   5  15      220.34      205.05     14.31 o 
  -1   5  15        7.87       10.74      4.66 o 
   0   5  15       19.72       40.52      6.30 o 
   1   5  15       69.14       64.53      8.53 o 
   2   5  15       49.09       46.64      7.00 o 
   3   5  15        1.07       14.73      3.63 o 
   4   5  15        1.75       21.01     12.17 o 
 -14   6  15        4.64       14.13      4.58 o 
 -13   6  15       55.08       62.40     10.79 o 
 -12   6  15        5.96       19.71      5.58 o 
 -11   6  15      171.88      153.18     14.94 o 
 -10   6  15       19.84       14.24      6.67 o 
  -9   6  15       90.22       67.90      8.15 o 
  -8   6  15      155.92      157.93     13.58 o 
  -7   6  15      694.91      700.76     31.46 o 
  -6   6  15      113.09      113.37      8.53 o 
  -5   6  15      335.93      295.77     14.07 o 
  -4   6  15       14.97       21.23      7.18 o 
  -3   6  15      322.72      327.74     16.67 o 
  -2   6  15       70.93       64.75      7.10 o 
  -1   6  15      196.98      221.82     14.39 o 
   0   6  15       33.97       39.42      7.59 o 
   1   6  15       35.97       45.27      7.94 o 
   2   6  15       15.28       33.91      7.22 o 
   3   6  15       56.89       51.45      9.81 o 
 -13   7  15        5.91        7.94      4.56 o 
 -12   7  15      113.99      125.17     11.07 o 
 -11   7  15       48.57       48.57      8.71 o 
 -10   7  15       10.59       22.97      5.72 o 
  -9   7  15      326.80      318.36     32.57 o 
  -8   7  15       61.54       59.51      9.87 o 
  -7   7  15      228.21      219.97     13.59 o 
  -6   7  15      154.41      149.49     11.34 o 
  -5   7  15       48.25       56.93      9.96 o 
  -4   7  15       73.50       57.88     14.23 o 
  -3   7  15      246.98      251.32     17.13 o 
  -2   7  15       38.94       52.49     13.68 o 
  -1   7  15        8.78       20.72      5.22 o 
   0   7  15      172.79      207.41     11.78 o 
   1   7  15      163.68      180.83     13.35 o 
   2   7  15       70.42       70.87     10.54 o 
 -12   8  15       17.19       15.01      4.66 o 
 -11   8  15       95.25      109.26     22.94 o 
 -10   8  15        2.51       16.52      8.15 o 
  -9   8  15       62.41       66.16      9.93 o 
  -8   8  15       90.58       83.88     12.04 o 
  -7   8  15      261.81      205.47     14.07 o 
  -6   8  15       26.76       22.43      4.31 o 
  -5   8  15       37.12       31.77      8.79 o 
  -4   8  15       15.96       14.99      9.02 o 
  -3   8  15       17.58       15.56      4.96 o 
  -2   8  15      106.93       91.99     15.74 o 
  -1   8  15      158.54      160.37     27.93 o 
   0   8  15       10.46       27.97      6.01 o 
   1   8  15       21.92       30.48      6.87 o 
 -10   9  15       46.37       39.01      8.12 o 
  -9   9  15       39.21       31.69     15.42 o 
  -8   9  15        3.50       12.34     11.78 o 
  -7   9  15        1.22       26.05     10.25 o 
  -6   9  15       67.91       95.28     13.79 o 
  -5   9  15        2.41       13.31      7.83 o 
  -4   9  15        2.49       16.43      5.95 o 
  -3   9  15        2.50        7.67      6.03 o 
  -2   9  15      127.57      133.28     17.18 o 
  -1   9  15       53.01       48.91     34.11 o 
   0   9  15       27.21       32.42     10.10 o 
  -7  10  15       17.06       16.80      6.85 o 
  -6  10  15       36.24       34.35      9.94 o 
  -5  10  15      171.83      147.12     20.98 o 
  -4  10  15       15.86       18.33      9.08 o 
 -16   0  16       90.98       95.86     18.10 o 
 -15   0  16      252.35      241.69     30.02 o 
 -14   0  16      289.73      307.43     32.24 o 
 -13   0  16        2.91       16.11      9.85 o 
 -12   0  16      611.52      586.88     44.61 o 
 -11   0  16      452.32      429.81     66.44 o 
 -10   0  16       31.81       40.33      6.63 o 
  -9   0  16      749.42      749.49     41.04 o 
  -8   0  16       44.82       43.69     12.16 o 
  -7   0  16       34.38       53.30     13.34 o 
  -6   0  16      157.62      137.68     11.72 o 
  -5   0  16       25.58       33.96      7.56 o 
  -4   0  16       30.79       38.59      5.05 o 
  -3   0  16      872.67      773.89     37.32 o 
  -2   0  16      249.24      236.90     22.20 o 
  -1   0  16       58.81       57.76      9.91 o 
   0   0  16      586.40      618.17     26.52 o 
   1   0  16       53.04       86.32     20.18 o 
   2   0  16      305.30      282.34     51.73 o 
   3   0  16       69.56       77.68     20.24 o 
   4   0  16        0.12        2.68      8.66 o 
   5   0  16       52.92       66.10     22.90 o 
 -16   1  16       21.44        5.97      5.13 o 
 -15   1  16      289.00      304.05     27.11 o 
 -14   1  16       32.97       34.33      6.27 o 
 -13   1  16      202.63      195.43     12.29 o 
 -12   1  16        9.25        9.84      8.03 o 
 -11   1  16      106.41       99.19      6.56 o 
 -10   1  16       16.91       20.21      3.67 o 
  -9   1  16        4.51       14.28      2.88 o 
  -8   1  16      182.23      149.67     10.11 o 
  -7   1  16       46.11       49.38      8.01 o 
  -6   1  16       10.45        6.12      2.43 o 
  -5   1  16       73.68       72.30      5.26 o 
  -4   1  16      213.98      205.88     11.01 o 
  -3   1  16       28.42       26.18      4.16 o 
  -2   1  16      609.51      664.44     28.31 o 
  -1   1  16        0.09        9.18      1.90 o 
   0   1  16       18.18       17.11      3.47 o 
   1   1  16        1.96        9.15      2.96 o 
   2   1  16      124.83      139.73     29.50 o 
   3   1  16       29.39       30.32     11.84 o 
   4   1  16      165.85      133.72     27.62 o 
   5   1  16       49.04       33.17     11.16 o 
 -16   2  16       61.67      115.46     33.35 o 
 -15   2  16       62.74       72.64     13.14 o 
 -14   2  16       55.79       51.94      8.02 o 
 -13   2  16       38.07       50.79      8.42 o 
 -12   2  16      114.36      121.21      9.61 o 
 -11   2  16      201.67      203.62     12.10 o 
 -10   2  16      184.10      156.51     10.65 o 
  -9   2  16      281.57      280.56     12.76 o 
  -8   2  16       24.18       29.01      3.16 o 
  -7   2  16     1989.32     1918.31     48.44 o 
  -6   2  16       24.20       23.75      3.22 o 
  -5   2  16        0.01        7.56      2.89 o 
  -4   2  16      413.97      414.73     19.74 o 
  -3   2  16      321.90      310.52     14.44 o 
  -2   2  16       97.45       93.66      8.01 o 
  -1   2  16       10.65       14.11      2.93 o 
   0   2  16        1.54        6.19      3.40 o 
   1   2  16      183.19      223.17     14.19 o 
   2   2  16       86.68       81.72     10.42 o 
   3   2  16       45.88       40.59     12.32 o 
   4   2  16        0.30        9.64      5.14 o 
 -15   3  16       35.95       40.63     12.30 o 
 -14   3  16        4.61       25.11      6.46 o 
 -13   3  16       13.12       14.77      5.16 o 
 -12   3  16       66.32       54.96      9.67 o 
 -11   3  16        0.30       17.33      4.41 o 
 -10   3  16       70.04       67.98      9.45 o 
  -9   3  16      270.24      272.61     12.39 o 
  -8   3  16      299.32      273.28     11.64 o 
  -7   3  16      272.18      239.13     11.75 o 
  -6   3  16      301.26      301.46     11.52 o 
  -5   3  16       11.67       11.35      3.69 o 
  -4   3  16      119.08      120.63      9.79 o 
  -3   3  16      112.90      109.94      7.87 o 
  -2   3  16       59.62       55.56      7.10 o 
  -1   3  16       13.31       16.86      4.49 o 
   0   3  16      175.31      208.39     18.42 o 
   1   3  16      154.24      158.05     13.21 o 
   2   3  16       13.99       13.86      7.67 o 
   3   3  16        0.67       12.47      3.07 o 
   4   3  16        0.07       10.65      3.33 o 
 -15   4  16      132.18      140.23     14.01 o 
 -14   4  16        4.60       15.80      9.31 o 
 -13   4  16      117.53      123.22     12.47 o 
 -12   4  16       20.75       31.26      7.56 o 
 -11   4  16      522.62      483.21     22.87 o 
 -10   4  16        3.24       25.50      6.18 o 
  -9   4  16       37.38       28.91      5.06 o 
  -8   4  16       16.41       16.96      3.32 o 
  -7   4  16      101.54      105.19      5.90 o 
  -6   4  16        2.55        6.65      2.08 o 
  -5   4  16     1362.41     1380.66     51.00 o 
  -4   4  16       99.15       82.91      9.39 o 
  -3   4  16       22.28       35.33      6.47 o 
  -2   4  16       40.86       57.54      8.13 o 
  -1   4  16      262.96      270.66     15.68 o 
   0   4  16      597.99      622.24     35.69 o 
   1   4  16       90.74       95.69     12.43 o 
   2   4  16      138.21      124.35     11.75 o 
   3   4  16       48.92       67.58     16.69 o 
   4   4  16       37.26       21.73      7.25 o 
 -14   5  16       22.18       22.70      8.22 o 
 -13   5  16      460.73      447.43     18.64 o 
 -12   5  16        8.11       15.15      5.05 o 
 -11   5  16      106.52      117.95     11.46 o 
 -10   5  16      183.62      178.47     14.81 o 
  -9   5  16       50.27       48.09      9.78 o 
  -8   5  16       45.81       59.25      7.22 o 
  -7   5  16      556.96      561.67     23.64 o 
  -6   5  16      259.42      257.43     23.37 o 
  -5   5  16      149.70      145.46     16.41 o 
  -4   5  16        1.38        7.24      5.95 o 
  -3   5  16      193.70      196.98     10.61 o 
  -2   5  16       78.39       90.91     11.12 o 
  -1   5  16       68.53       71.53      8.34 o 
   0   5  16       52.19       50.72      8.82 o 
   1   5  16        2.16        4.49      2.77 o 
   2   5  16       31.29       41.82      7.12 o 
   3   5  16       47.73       36.88      8.01 o 
 -14   6  16        6.40       13.42      6.24 o 
 -13   6  16        0.38       25.78      7.21 o 
 -12   6  16       43.50       45.00      8.46 o 
 -11   6  16        2.51       17.41      5.10 o 
 -10   6  16        9.85       23.71      6.33 o 
  -9   6  16       64.43       68.44      8.46 o 
  -8   6  16      346.51      310.80     18.27 o 
  -7   6  16       78.99       82.65      9.78 o 
  -6   6  16      506.95      464.50     28.90 o 
  -5   6  16       57.47       56.62     10.07 o 
  -4   6  16        9.65       12.04      7.48 o 
  -3   6  16      422.63      375.05     20.40 o 
  -2   6  16      122.44      113.80     11.35 o 
  -1   6  16       25.15       30.47      7.23 o 
   0   6  16      130.87      149.20     18.08 o 
   1   6  16       72.65       83.01     11.14 o 
   2   6  16       23.29       38.47     13.87 o 
 -13   7  16       24.72       23.06     11.91 o 
 -12   7  16       37.50       41.24      8.50 o 
 -11   7  16       72.73       66.16     14.80 o 
 -10   7  16        6.27       13.38      5.18 o 
  -9   7  16       50.26       56.19      6.81 o 
  -8   7  16       71.00       69.93     11.60 o 
  -7   7  16       90.47      103.54     10.98 o 
  -6   7  16        5.54       15.12      6.03 o 
  -5   7  16       78.09       71.45     14.22 o 
  -4   7  16       97.25       97.79     13.00 o 
  -3   7  16       62.46       55.98      9.87 o 
  -2   7  16        6.45       16.53      4.44 o 
  -1   7  16       45.68       56.06      7.83 o 
   0   7  16       30.69       37.78      7.58 o 
   1   7  16        2.30       15.69      4.25 o 
   2   7  16        4.56        9.19     15.26 o 
 -11   8  16        2.73       12.25      4.54 o 
 -10   8  16        7.51       26.55      6.30 o 
  -9   8  16        2.28       13.25      4.85 o 
  -8   8  16        0.10       11.44      5.87 o 
  -7   8  16       49.98       58.92     11.53 o 
  -6   8  16       88.63       82.97     18.25 o 
  -5   8  16       19.95       30.04     11.81 o 
  -4   8  16        0.02       15.55      4.77 o 
  -3   8  16        0.72       13.77      4.89 o 
  -2   8  16       26.28       40.29     13.24 o 
  -1   8  16        6.00       23.62      5.09 o 
   0   8  16       12.09       23.86      5.84 o 
  -9   9  16      179.23      149.91     22.04 o 
  -8   9  16        0.06       54.34     53.31 o 
  -7   9  16      320.48      297.23     32.06 o 
  -6   9  16       72.99       56.93     14.27 o 
  -5   9  16       44.35       38.41     13.17 o 
  -4   9  16      125.40      118.78     16.33 o 
  -3   9  16       35.04       32.66      8.78 o 
  -2   9  16       47.03       30.01     12.75 o 
 -16   1  17       39.34       65.41     13.60 o 
 -15   1  17       98.43      107.34     13.80 o 
 -14   1  17       14.35       28.79      8.32 o 
 -13   1  17       10.57       10.24      9.97 o 
 -12   1  17        4.10       27.93     14.70 o 
 -11   1  17      209.73      213.92      9.53 o 
 -10   1  17       92.24       88.38      7.04 o 
  -9   1  17        0.51        7.44      3.73 o 
  -8   1  17       98.48      107.48      6.05 o 
  -7   1  17       16.58       10.67      2.82 o 
  -6   1  17        9.55       10.07      3.92 o 
  -5   1  17       39.70       27.74      3.49 o 
  -4   1  17        2.72       12.11      4.64 o 
  -3   1  17      499.14      499.86     14.41 o 
  -2   1  17        1.84       10.65      1.66 o 
  -1   1  17        0.01        5.00      2.88 o 
   0   1  17        0.63        6.00      3.47 o 
   1   1  17      122.46      120.89     18.59 o 
   2   1  17       20.30       28.17      6.74 o 
   3   1  17       23.53       17.87      9.35 o 
   4   1  17       12.00       10.09      2.98 o 
 -16   2  17        0.37       17.56     15.64 o 
 -15   2  17      255.67      289.32     24.63 o 
 -14   2  17        2.14        6.72      3.50 o 
 -13   2  17      165.31      154.92      8.92 o 
 -12   2  17        1.52        2.13      3.25 o 
 -11   2  17       85.85       80.26      9.13 o 
 -10   2  17      364.49      318.31     15.67 o 
  -9   2  17       70.66       92.15      7.12 o 
  -8   2  17      194.79      177.34      7.76 o 
  -7   2  17      146.11      132.24      7.26 o 
  -6   2  17      388.63      407.03     14.47 o 
  -5   2  17       39.65       36.32      4.32 o 
  -4   2  17      386.65      385.35     12.17 o 
  -3   2  17      429.51      437.17     16.06 o 
  -2   2  17      234.95      228.37     17.66 o 
  -1   2  17      353.99      369.22     20.98 o 
   0   2  17       11.32       11.87      3.50 o 
   1   2  17       44.03       41.70     10.74 o 
   2   2  17       82.85       72.23     18.29 o 
   3   2  17        5.74       24.74     10.69 o 
   4   2  17       18.70       17.38      8.73 o 
 -15   3  17        3.03       13.16      4.58 o 
 -14   3  17       16.86       25.87      6.32 o 
 -13   3  17       86.70      104.31     11.53 o 
 -12   3  17       58.80       62.06      9.78 o 
 -11   3  17      261.83      231.92     11.11 o 
 -10   3  17        3.58       11.77      6.31 o 
  -9   3  17       94.82       98.09      8.91 o 
  -8   3  17      446.79      461.63     15.19 o 
  -7   3  17       54.96       44.10      4.99 o 
  -6   3  17      244.45      247.96     11.03 o 
  -5   3  17       93.25       93.24      8.78 o 
  -4   3  17       10.19       11.50      3.88 o 
  -3   3  17       10.07       10.51      2.72 o 
  -2   3  17        0.54        9.70      2.81 o 
  -1   3  17       97.12       98.72      8.77 o 
   0   3  17        0.22        5.86      3.70 o 
   1   3  17      202.81      178.62     14.81 o 
   2   3  17       20.62       34.99      6.58 o 
   3   3  17       17.26       16.86     12.11 o 
 -15   4  17        8.76       10.83     15.43 o 
 -14   4  17       11.94       15.82      4.68 o 
 -13   4  17      143.35      141.15     22.18 o 
 -12   4  17       85.68      100.63     11.32 o 
 -11   4  17       49.26       45.66      6.87 o 
 -10   4  17       11.13        8.78      3.96 o 
  -9   4  17      223.71      204.95     11.52 o 
  -8   4  17       30.59       27.67      4.74 o 
  -7   4  17      439.38      438.50     18.11 o 
  -6   4  17      111.11      100.03      7.77 o 
  -5   4  17        6.97        6.38      2.19 o 
  -4   4  17       40.55       34.16      5.58 o 
  -3   4  17      214.60      202.53     14.59 o 
  -2   4  17       52.66       71.61      9.74 o 
  -1   4  17      194.26      164.12     20.28 o 
   0   4  17        3.39        7.03      3.48 o 
   1   4  17       10.34       12.28      3.20 o 
   2   4  17        9.35       17.51      4.26 o 
   3   4  17        8.03        7.38      4.62 o 
 -14   5  17       14.93       12.89      4.69 o 
 -13   5  17        1.37       13.24      4.61 o 
 -12   5  17      205.30      190.29     11.08 o 
 -11   5  17        7.34       15.69      7.91 o 
 -10   5  17      160.30      141.39     12.14 o 
  -9   5  17        1.67       13.67      5.03 o 
  -8   5  17       78.54       94.78     15.27 o 
  -7   5  17       36.72       46.86     12.16 o 
  -6   5  17        6.23        8.48      6.06 o 
  -5   5  17      412.93      392.36     24.98 o 
  -4   5  17      619.79      619.68     34.44 o 
  -3   5  17        2.69       14.02      8.88 o 
  -2   5  17       77.67       55.66     13.26 o 
  -1   5  17       40.54       43.75      8.19 o 
   0   5  17        0.55        9.57      8.91 o 
   1   5  17        3.49       15.14      5.57 o 
   2   5  17        0.76        6.58      2.96 o 
 -13   6  17       47.18       60.90     13.25 o 
 -12   6  17       20.16       57.61     11.32 o 
 -11   6  17        5.46       11.88      3.48 o 
 -10   6  17      129.20      136.35     19.39 o 
  -9   6  17       10.42       13.25      4.34 o 
  -8   6  17       20.03       23.38      5.31 o 
  -7   6  17       31.19       38.14      7.82 o 
  -6   6  17        4.19       16.28      5.23 o 
  -5   6  17        0.04        5.79      5.02 o 
  -4   6  17       46.65       40.44      7.43 o 
  -3   6  17        0.16        4.76      4.41 o 
  -2   6  17        0.14        6.35      4.15 o 
  -1   6  17       34.66       27.22      4.79 o 
   0   6  17        2.79       12.06      7.16 o 
   1   6  17      104.12      126.99     20.07 o 
   2   6  17        4.50       20.45      5.01 o 
 -12   7  17      128.10      139.48     13.05 o 
 -11   7  17       16.96       20.19      5.05 o 
 -10   7  17       15.94       18.15      5.87 o 
  -9   7  17        7.69       11.76      4.34 o 
  -8   7  17      147.63      127.94     10.99 o 
  -7   7  17      409.07      388.86     35.57 o 
  -6   7  17      651.72      628.46     28.54 o 
  -5   7  17       15.98       18.63      5.61 o 
  -4   7  17        0.79       10.33      5.12 o 
  -3   7  17       36.61       36.94     12.07 o 
  -2   7  17       30.72       38.53      8.24 o 
  -1   7  17        0.18       22.71      5.07 o 
   0   7  17       20.18       33.46      6.69 o 
   1   7  17       16.29       24.98     10.89 o 
 -11   8  17        0.00       13.22      7.28 o 
 -10   8  17       81.87       68.41     11.79 o 
  -9   8  17       27.73       38.38      7.94 o 
  -8   8  17       23.01       21.33     15.57 o 
  -7   8  17       95.95       87.26     16.45 o 
  -6   8  17       54.54       60.26     14.55 o 
  -5   8  17       39.95       48.03      8.32 o 
  -4   8  17       37.36       57.42     12.18 o 
  -3   8  17        4.31       13.87      6.04 o 
  -2   8  17        0.59        4.82      6.97 o 
  -1   8  17      105.87      108.52     13.85 o 
  -9   9  17        1.25        1.59      5.41 o 
  -8   9  17        3.66       27.21     13.12 o 
  -7   9  17       15.76       18.85      6.45 o 
  -6   9  17       84.54       97.22     17.99 o 
  -5   9  17       62.45       55.62     12.91 o 
  -4   9  17       59.80       52.05     11.89 o 
  -3   9  17       12.77       31.46      8.53 o 
 -16   0  18      191.69      218.53     36.00 o 
 -15   0  18      161.21      159.42     21.87 o 
 -14   0  18       23.97       28.90     12.18 o 
 -13   0  18     1049.96     1005.07     27.40 o 
 -12   0  18      820.05      809.17     43.40 o 
 -11   0  18      648.54      653.50     39.57 o 
 -10   0  18       37.31       36.66      6.49 o 
  -9   0  18      180.78      163.70     13.15 o 
  -8   0  18      181.84      203.52     12.48 o 
  -7   0  18       75.76       92.39     22.14 o 
  -6   0  18       53.61       46.20      6.79 o 
  -5   0  18      465.37      482.48     16.04 o 
  -4   0  18       61.55       89.17     11.85 o 
  -3   0  18      286.18      300.40     16.60 o 
  -2   0  18      563.16      628.56     29.05 o 
  -1   0  18       15.36        5.02      5.33 o 
   0   0  18       33.03       59.00     18.76 o 
   1   0  18      454.35      493.10     63.00 o 
   2   0  18        0.19       23.09     12.30 o 
   3   0  18      181.60      136.70     49.46 o 
 -16   1  18       11.18       21.80      9.20 o 
 -15   1  18       41.95       44.86     11.42 o 
 -14   1  18       81.32       46.21      8.71 o 
 -13   1  18      119.54      119.47     12.33 o 
 -12   1  18      166.59      164.82     14.18 o 
 -11   1  18       68.17       63.33      7.69 o 
 -10   1  18       48.69       52.52      4.29 o 
  -9   1  18       24.82       28.03      3.91 o 
  -8   1  18       31.01       34.91      4.61 o 
  -7   1  18       68.39       96.12      9.82 o 
  -6   1  18        0.01        8.74      2.46 o 
  -5   1  18      226.58      244.42     10.93 o 
  -4   1  18      166.27      150.53     13.25 o 
  -3   1  18      269.72      277.34     14.28 o 
  -2   1  18       27.81       33.43      6.01 o 
  -1   1  18       53.36       50.28     13.99 o 
   0   1  18        1.49        4.15      3.53 o 
   1   1  18        1.50       20.57      6.61 o 
   2   1  18        3.00       16.89      6.38 o 
   3   1  18       26.36       12.98      5.98 o 
 -15   2  18       11.26       17.90      5.98 o 
 -14   2  18       99.20      100.01     10.04 o 
 -13   2  18       87.43       74.57      8.87 o 
 -12   2  18        2.44        6.09      3.32 o 
 -11   2  18      185.39      156.48     11.28 o 
 -10   2  18        0.95        7.85      4.92 o 
  -9   2  18       59.32       63.44      7.25 o 
  -8   2  18      217.20      228.78     11.12 o 
  -7   2  18      147.55      152.14     11.85 o 
  -6   2  18       83.18       74.70     10.77 o 
  -5   2  18      152.40      144.23      9.64 o 
  -4   2  18       10.10       16.32      2.84 o 
  -3   2  18        0.10        9.53      3.06 o 
  -2   2  18        0.96        9.42      3.45 o 
  -1   2  18       20.18       23.58      3.79 o 
   0   2  18       71.88       60.30     14.23 o 
   1   2  18       66.54       67.29     15.22 o 
   2   2  18       37.55       65.92     28.20 o 
   3   2  18       18.16       14.37      4.91 o 
 -15   3  18       11.44       35.16     18.87 o 
 -14   3  18       42.15       43.01     14.25 o 
 -13   3  18       24.47       29.84      7.55 o 
 -12   3  18        0.00        6.62      3.89 o 
 -11   3  18       99.49       87.95      9.00 o 
 -10   3  18      580.23      573.58     24.23 o 
  -9   3  18       93.68       82.98      7.49 o 
  -8   3  18      550.65      482.37     21.66 o 
  -7   3  18       14.58       23.77      4.66 o 
  -6   3  18       60.96       61.12      8.68 o 
  -5   3  18      108.77      101.75      9.77 o 
  -4   3  18      767.82      726.57     27.46 o 
  -3   3  18       14.67       19.93      5.65 o 
  -2   3  18       64.64       74.07     17.62 o 
  -1   3  18       75.57       99.39     19.80 o 
   0   3  18       18.44       18.15      3.84 o 
   1   3  18        5.72        9.39      3.51 o 
   2   3  18      194.06      135.63     30.63 o 
   3   3  18        1.20        9.89     10.73 o 
 -15   4  18       22.33       28.76     14.36 o 
 -14   4  18       37.08       45.17      9.92 o 
 -13   4  18       39.78       55.05      9.62 o 
 -12   4  18       47.70       40.68      7.85 o 
 -11   4  18       69.18       58.95     12.30 o 
 -10   4  18        1.91       11.24      5.45 o 
  -9   4  18        1.41       12.00      3.47 o 
  -8   4  18      114.60      139.20     11.18 o 
  -7   4  18       34.85       31.42      7.52 o 
  -6   4  18      139.75      149.90     12.98 o 
  -5   4  18      188.57      188.96     15.52 o 
  -4   4  18       30.61       39.44      6.89 o 
  -3   4  18       76.11      103.29     10.51 o 
  -2   4  18       26.00       25.32      4.07 o 
  -1   4  18       67.17       61.11      8.34 o 
   0   4  18       14.94       20.98      4.48 o 
   1   4  18       84.98       72.46      9.17 o 
   2   4  18       22.28       23.22      5.00 o 
 -14   5  18       11.67       25.51      6.01 o 
 -13   5  18      107.55      116.24     16.49 o 
 -12   5  18       96.26       81.45     11.36 o 
 -11   5  18        8.88       13.44      4.08 o 
 -10   5  18       39.97       49.51      8.21 o 
  -9   5  18      352.43      380.46     20.83 o 
  -8   5  18      305.72      300.12     22.92 o 
  -7   5  18        0.33       11.89      4.02 o 
  -6   5  18      394.47      403.78     28.64 o 
  -5   5  18       52.28       58.90      8.21 o 
  -4   5  18       84.03       89.93     11.05 o 
  -3   5  18        5.46        7.38      2.79 o 
  -2   5  18        2.07        9.02      2.93 o 
  -1   5  18      219.15      220.46     23.61 o 
   0   5  18        0.07       14.31      3.79 o 
   1   5  18       49.62       48.84      8.86 o 
 -13   6  18       51.19       53.46      9.59 o 
 -12   6  18       24.75       26.12      6.18 o 
 -11   6  18       69.78       76.09     11.17 o 
 -10   6  18        2.47        4.97      3.67 o 
  -9   6  18       26.87       25.36     12.26 o 
  -8   6  18       70.68       83.36     11.09 o 
  -7   6  18       60.85       87.70     13.95 o 
  -6   6  18      313.80      290.66     39.79 o 
  -5   6  18      167.29      169.52     15.94 o 
  -4   6  18       38.98       34.93      8.08 o 
  -3   6  18        6.19        5.82      3.49 o 
  -2   6  18       29.02       32.85     11.59 o 
  -1   6  18        9.56       17.10      4.82 o 
   0   6  18       18.07       18.51      4.59 o 
   1   6  18       40.33       42.17     12.84 o 
 -12   7  18        2.07       19.53      5.08 o 
 -11   7  18       39.92       60.48     10.58 o 
 -10   7  18       34.16       31.83      6.32 o 
  -9   7  18       56.53       64.14      9.85 o 
  -8   7  18       16.42       20.04      4.86 o 
  -7   7  18       15.96       23.54     14.34 o 
  -6   7  18       24.57       25.81      8.20 o 
  -5   7  18       21.73       33.75      8.00 o 
  -4   7  18       28.04       23.19      6.96 o 
  -3   7  18       27.81       29.08     31.70 o 
  -2   7  18        8.07       23.60      7.08 o 
  -1   7  18        4.78        3.13      4.65 o 
   0   7  18        2.23       14.85      6.40 o 
 -10   8  18       88.50       55.79     16.22 o 
  -9   8  18       32.89       38.31     10.67 o 
  -8   8  18        8.56       23.12      7.93 o 
  -7   8  18      184.85      240.58     59.92 o 
  -6   8  18       77.65       69.82     11.00 o 
  -5   8  18        0.25       17.80      7.32 o 
  -4   8  18       12.32       15.13      8.14 o 
  -3   8  18        0.06        7.89      6.16 o 
  -2   8  18        6.79        9.52      7.79 o 
  -7   9  18       11.84       13.30      7.61 o 
  -6   9  18        0.08       14.06     12.41 o 
 -15   1  19        8.28       18.22      6.31 o 
 -14   1  19       34.97       44.20     16.25 o 
 -13   1  19      370.87      350.43     24.88 o 
 -12   1  19      261.08      258.48     13.68 o 
 -11   1  19       15.69       20.00      4.95 o 
 -10   1  19       89.31      103.28      7.57 o 
  -9   1  19        0.01        6.31      4.01 o 
  -8   1  19       45.70       41.03      4.31 o 
  -7   1  19      235.57      244.56      9.43 o 
  -6   1  19      109.76      112.09     13.89 o 
  -5   1  19       27.50       16.40      3.98 o 
  -4   1  19      430.01      414.53     17.12 o 
  -3   1  19       13.03        8.97      2.55 o 
  -2   1  19      188.38      189.77     29.84 o 
  -1   1  19       26.48       33.96      8.65 o 
   0   1  19      201.80      206.44     30.50 o 
   1   1  19       93.26       85.83     17.73 o 
   2   1  19        3.48       14.61      6.55 o 
 -15   2  19      123.18      146.99     17.21 o 
 -14   2  19        0.00        9.04      8.82 o 
 -13   2  19        0.66       11.15      9.99 o 
 -12   2  19      252.47      284.76     14.76 o 
 -11   2  19      297.00      308.24     18.48 o 
 -10   2  19      415.51      367.15     16.68 o 
  -9   2  19      715.97      737.56     33.56 o 
  -8   2  19      147.21      129.01      8.64 o 
  -7   2  19        8.19       14.08      4.37 o 
  -6   2  19       56.73       68.04      5.78 o 
  -5   2  19      121.55      116.04      8.33 o 
  -4   2  19      335.01      331.36     17.00 o 
  -3   2  19        0.04        8.06      2.37 o 
  -2   2  19       46.43       63.21      9.91 o 
  -1   2  19        1.07       12.65      3.19 o 
   0   2  19       77.50       88.00     16.90 o 
   1   2  19       27.37       44.21     10.93 o 
   2   2  19       27.86       37.04     10.22 o 
 -15   3  19        5.43       12.00      4.60 o 
 -14   3  19      130.66      117.98     10.75 o 
 -13   3  19        0.79       14.09      7.38 o 
 -12   3  19       25.10       28.36      5.35 o 
 -11   3  19       27.93       34.41      6.38 o 
 -10   3  19       24.78       24.95     11.70 o 
  -9   3  19      405.73      381.55     19.90 o 
  -8   3  19       63.18       73.21      8.83 o 
  -7   3  19      536.88      523.06     17.32 o 
  -6   3  19       17.12       16.02      2.98 o 
  -5   3  19       65.04       62.96      8.42 o 
  -4   3  19      118.62      122.27     11.50 o 
  -3   3  19       11.46       50.51     28.33 o 
  -2   3  19      110.74      115.58     12.72 o 
  -1   3  19        2.53       11.15      3.74 o 
   0   3  19      103.62       74.03     13.33 o 
   1   3  19        2.97       14.18      4.25 o 
   2   3  19       67.46       65.53     15.37 o 
 -14   4  19       50.64       65.04      8.77 o 
 -13   4  19        0.14       15.72      3.91 o 
 -12   4  19       10.40       18.33      5.93 o 
 -11   4  19       49.38       61.52      9.06 o 
 -10   4  19       25.09       10.81      8.58 o 
  -9   4  19       16.03       17.86      4.56 o 
  -8   4  19       21.45       14.80      3.80 o 
  -7   4  19        2.16        7.31      3.14 o 
  -6   4  19      281.03      295.43     15.43 o 
  -5   4  19      175.07      163.76     20.89 o 
  -4   4  19        5.24       12.57      3.54 o 
  -3   4  19       50.49       49.69      8.35 o 
  -2   4  19        3.71       12.02      3.96 o 
  -1   4  19       59.15       48.34     11.17 o 
   0   4  19        0.07        9.52      3.34 o 
   1   4  19       28.46       26.79      5.03 o 
 -14   5  19       84.01       96.11     10.46 o 
 -13   5  19        3.31       15.69      5.87 o 
 -12   5  19      200.56      238.72     17.12 o 
 -11   5  19        1.17        9.10      3.94 o 
 -10   5  19       42.57       40.91      7.71 o 
  -9   5  19        0.27       11.81      4.21 o 
  -8   5  19       27.88       38.32      7.93 o 
  -7   5  19       41.35       41.33     11.19 o 
  -6   5  19        1.38       14.70      5.64 o 
  -5   5  19      169.35      163.21     19.11 o 
  -4   5  19      146.38      164.38     16.03 o 
  -3   5  19      192.14      193.97     23.42 o 
  -2   5  19       60.83       50.87      7.99 o 
  -1   5  19       27.40       19.86      6.75 o 
   0   5  19       33.22       24.58      5.59 o 
   1   5  19       96.75       64.59     13.79 o 
 -13   6  19       70.39       70.33     10.50 o 
 -12   6  19        5.40       27.64      7.27 o 
 -11   6  19       88.30       94.19     18.36 o 
 -10   6  19      257.67      295.92     22.08 o 
  -9   6  19      132.55      138.32     18.54 o 
  -8   6  19      298.76      322.77     29.07 o 
  -7   6  19        1.90        9.29      7.59 o 
  -6   6  19       68.08       71.04     11.88 o 
  -5   6  19        0.20       12.54      4.60 o 
  -4   6  19        6.45       11.66      6.31 o 
  -3   6  19       48.10       51.57      9.96 o 
  -2   6  19        1.60        9.02      7.42 o 
  -1   6  19        5.61        9.15      3.79 o 
   0   6  19      276.73      288.38     38.91 o 
 -12   7  19      133.49      130.16     26.48 o 
 -11   7  19       34.73       32.97      9.63 o 
 -10   7  19       45.77       66.47     11.35 o 
  -9   7  19       61.86       54.03     20.31 o 
  -8   7  19      157.75      182.14     21.76 o 
  -7   7  19       21.73       30.87      9.58 o 
  -6   7  19       27.99       34.55     10.20 o 
  -5   7  19       90.52      106.67     15.36 o 
  -4   7  19       47.78       70.89     14.38 o 
  -3   7  19       34.04       39.67     11.50 o 
  -2   7  19      197.12      236.22     35.42 o 
 -10   8  19      182.80      171.49     34.44 o 
  -9   8  19       45.47       65.60     34.38 o 
  -8   8  19        1.00        5.71      3.43 o 
  -7   8  19       83.79       75.66     14.84 o 
  -6   8  19        0.50       15.71     10.57 o 
  -5   8  19        0.82       18.58      7.32 o 
  -4   8  19       34.56       44.85     11.57 o 
 -15   0  20       38.49       27.57     12.80 o 
 -14   0  20       16.65       35.31     13.46 o 
 -13   0  20      463.08      422.20     33.26 o 
 -12   0  20       33.89       39.05      8.64 o 
 -11   0  20      703.50      743.74     39.95 o 
 -10   0  20      202.24      215.03     17.32 o 
  -9   0  20        0.51        9.37      4.11 o 
  -8   0  20      405.41      437.18     22.53 o 
  -7   0  20        7.03       10.56      6.92 o 
  -6   0  20       46.33       56.32     10.58 o 
  -5   0  20       41.47       50.11     10.52 o 
  -4   0  20       95.59      131.16     13.32 o 
  -3   0  20        1.31       -1.76      4.76 o 
  -2   0  20      132.82      126.47     37.33 o 
  -1   0  20        7.22        8.92      6.30 o 
   0   0  20       55.69       47.95     12.90 o 
   1   0  20      198.95      217.94     45.88 o 
 -15   1  20        3.17       10.49      8.32 o 
 -14   1  20        1.62        5.99      5.10 o 
 -13   1  20        3.96       13.52      7.03 o 
 -12   1  20       90.53      159.20     38.21 o 
 -11   1  20       67.32       74.78      7.74 o 
 -10   1  20      162.29      161.70     11.18 o 
  -9   1  20       97.97       98.99      7.09 o 
  -8   1  20        1.57        8.01      4.30 o 
  -7   1  20       17.40       22.79      6.32 o 
  -6   1  20      251.08      264.10     11.43 o 
  -5   1  20        3.75        7.05      2.85 o 
  -4   1  20      114.20      112.94     12.96 o 
  -3   1  20       86.08       88.35     13.08 o 
  -2   1  20        4.04        4.58      3.43 o 
  -1   1  20       33.44       49.75     12.56 o 
   0   1  20       61.96       63.11     17.84 o 
   1   1  20        6.68       23.99     27.01 o 
 -15   2  20       16.08       11.78      5.23 o 
 -14   2  20       61.30       70.27     10.90 o 
 -13   2  20        0.39       12.52     10.76 o 
 -12   2  20        0.56       17.76      5.88 o 
 -11   2  20        6.75        8.89      4.13 o 
 -10   2  20        1.76       16.90      8.59 o 
  -9   2  20       71.15       82.37     19.28 o 
  -8   2  20        1.03        7.73      3.38 o 
  -7   2  20        1.75       15.60      3.31 o 
  -6   2  20        3.47       21.85      3.36 o 
  -5   2  20       60.52       68.48      8.56 o 
  -4   2  20       11.79       14.41      3.88 o 
  -3   2  20       60.89       69.35     13.60 o 
  -2   2  20       51.85       47.61     11.47 o 
  -1   2  20      349.91      384.03     58.72 o 
   0   2  20      190.86      153.24     31.20 o 
   1   2  20       18.26       27.51     11.55 o 
 -15   3  20        1.27       13.73      5.20 o 
 -14   3  20        1.31       16.13      4.96 o 
 -13   3  20       16.49       21.37      8.12 o 
 -12   3  20      163.92      166.90     18.95 o 
 -11   3  20        5.12       15.89      6.76 o 
 -10   3  20      180.64      185.80     19.53 o 
  -9   3  20      178.33      195.28     17.79 o 
  -8   3  20       68.97       51.04      6.69 o 
  -7   3  20       16.53       23.57      3.27 o 
  -6   3  20        7.77        9.76      9.65 o 
  -5   3  20       65.62       61.38     11.39 o 
  -4   3  20        6.06        7.66      3.45 o 
  -3   3  20       22.99       31.73      8.53 o 
  -2   3  20       33.84       21.37     13.44 o 
  -1   3  20        3.03       11.35      8.96 o 
   0   3  20        8.59       17.24     10.99 o 
   1   3  20       42.87       35.21     10.02 o 
 -14   4  20      448.15      471.38     25.82 o 
 -13   4  20       66.45       72.07      8.92 o 
 -12   4  20       10.02       29.50      7.01 o 
 -11   4  20      273.61      303.41     16.98 o 
 -10   4  20       14.63       33.27      7.50 o 
  -9   4  20       71.98       68.59      8.77 o 
  -8   4  20       10.10       20.57      4.18 o 
  -7   4  20      131.31      124.46     14.81 o 
  -6   4  20        0.21        9.29      3.82 o 
  -5   4  20       33.85       42.21      7.25 o 
  -4   4  20      230.44      213.46     18.19 o 
  -3   4  20       61.26       63.82      8.81 o 
  -2   4  20      171.83      138.78     13.97 o 
  -1   4  20       43.22       28.61      7.86 o 
   0   4  20       10.88       13.26      5.53 o 
 -13   5  20       35.73       50.22      9.48 o 
 -12   5  20        1.72       14.67     16.13 o 
 -11   5  20        0.97       11.44      3.53 o 
 -10   5  20       21.13       19.95      6.09 o 
  -9   5  20      145.47      163.35     13.06 o 
  -8   5  20      107.29      127.74     21.36 o 
  -7   5  20       80.81       85.46     14.39 o 
  -6   5  20      208.71      214.08     19.27 o 
  -5   5  20       53.91       57.64     10.79 o 
  -4   5  20       47.60       45.99      9.76 o 
  -3   5  20       69.94       92.06     13.41 o 
  -2   5  20       92.70       97.50     28.91 o 
  -1   5  20       50.92       40.21      8.02 o 
 -12   6  20       31.85       34.79      7.45 o 
 -11   6  20       94.07      128.78     26.06 o 
 -10   6  20       46.21       46.11      8.88 o 
  -9   6  20       51.17       33.05      8.88 o 
  -8   6  20      203.80      210.58     23.55 o 
  -7   6  20        4.21       16.93      5.68 o 
  -6   6  20      102.31       93.00     16.67 o 
  -5   6  20       82.19       70.73     17.65 o 
  -4   6  20       16.52       20.10      5.75 o 
  -3   6  20       52.62       47.23     12.68 o 
  -2   6  20       51.92       50.03     13.08 o 
 -11   7  20        5.87       11.73      5.14 o 
 -10   7  20       27.76       39.62     10.56 o 
  -9   7  20       41.39       22.03      7.96 o 
  -8   7  20        7.53       11.33      6.02 o 
  -7   7  20        5.18       11.20      4.80 o 
  -6   7  20        3.16        5.67      4.95 o 
  -5   7  20        6.48       21.45     11.39 o 
  -4   7  20       43.96       40.78     12.43 o 
  -3   7  20        1.76       21.06      6.12 o 
  -8   8  20       58.78       47.39     12.60 o 
  -7   8  20        4.89       19.40     10.98 o 
  -6   8  20        0.00       19.80      8.38 o 
 -15   1  21        2.73       16.79      6.18 o 
 -14   1  21        6.74       15.34      5.93 o 
 -13   1  21       35.86       47.46     14.77 o 
 -12   1  21       71.40       82.89      9.25 o 
 -11   1  21      171.07      167.03      9.34 o 
 -10   1  21       15.44       14.18      4.25 o 
  -9   1  21       94.06       86.03      7.00 o 
  -8   1  21       24.98       35.26      4.87 o 
  -7   1  21        3.53        6.82      3.24 o 
  -6   1  21       30.60       21.53      5.64 o 
  -5   1  21       74.11       73.75      8.47 o 
  -4   1  21       34.34       48.73      8.36 o 
  -3   1  21        4.39        8.97      4.80 o 
  -2   1  21       78.14       74.52     17.26 o 
  -1   1  21        0.20        2.77      2.80 o 
   0   1  21       13.31       21.87      6.73 o 
 -15   2  21        4.11       25.84      8.50 o 
 -14   2  21       27.61       54.51     12.79 o 
 -13   2  21        0.13       14.71      3.91 o 
 -12   2  21      104.23      131.39     10.09 o 
 -11   2  21       93.11       91.81     10.34 o 
 -10   2  21        2.14       26.07      6.01 o 
  -9   2  21      136.43      183.34     19.48 o 
  -8   2  21       86.80       97.96      7.42 o 
  -7   2  21       19.81       26.10      4.88 o 
  -6   2  21      230.85      253.30     20.72 o 
  -5   2  21       62.65       77.14     11.39 o 
  -4   2  21      323.51      324.90     20.40 o 
  -3   2  21       34.18       38.07      6.97 o 
  -2   2  21       19.23       31.50      8.62 o 
  -1   2  21        0.34       10.79      4.59 o 
   0   2  21        5.12       14.34      4.42 o 
 -14   3  21      187.74      187.29     16.10 o 
 -13   3  21       60.14       64.12      9.59 o 
 -12   3  21        4.86       10.07      6.41 o 
 -11   3  21      169.30      168.31     11.35 o 
 -10   3  21      174.78      219.89     22.05 o 
  -9   3  21      346.64      331.82     18.76 o 
  -8   3  21       45.00       38.40      7.15 o 
  -7   3  21      194.25      172.71     15.54 o 
  -6   3  21        4.18        6.57      3.60 o 
  -5   3  21        4.26       15.57      4.30 o 
  -4   3  21      119.31      123.77     19.23 o 
  -3   3  21      208.00      173.51     14.20 o 
  -2   3  21      258.64      277.78     25.43 o 
  -1   3  21      150.34      169.29     36.55 o 
   0   3  21        3.74       85.79     90.51 o 
 -14   4  21        0.39       10.02      6.18 o 
 -13   4  21       59.42       52.81      9.56 o 
 -12   4  21       57.74       75.18      9.24 o 
 -11   4  21       39.46       41.57      9.76 o 
 -10   4  21        8.82        8.50      4.18 o 
  -9   4  21      203.39      168.02     12.39 o 
  -8   4  21       53.05       74.35     12.35 o 
  -7   4  21       64.21       67.11     11.36 o 
  -6   4  21       50.06       66.31     12.53 o 
  -5   4  21      124.32      131.81     18.38 o 
  -4   4  21       58.57       70.63     10.41 o 
  -3   4  21       14.48       26.05      4.00 o 
  -2   4  21       28.51       24.74      4.62 o 
  -1   4  21        0.56       12.86      4.94 o 
 -13   5  21       13.71       16.84      4.27 o 
 -12   5  21       18.67       16.45     12.51 o 
 -11   5  21       66.80       79.02      9.26 o 
 -10   5  21       38.14       33.72     10.98 o 
  -9   5  21        2.60       12.19      4.73 o 
  -8   5  21       39.65       24.49     17.13 o 
  -7   5  21       23.87       51.18      9.18 o 
  -6   5  21       56.54       56.29      7.65 o 
  -5   5  21       25.82       24.19     16.31 o 
  -4   5  21       39.12       61.76     11.09 o 
  -3   5  21       27.85       30.61      5.34 o 
  -2   5  21       42.87       35.58      7.73 o 
 -12   6  21       47.72       61.41     11.79 o 
 -11   6  21        9.13       10.18      3.57 o 
 -10   6  21        0.04       10.82      8.92 o 
  -9   6  21       92.55      103.06     25.50 o 
  -8   6  21       29.90       26.23      8.63 o 
  -7   6  21       61.51       82.11     21.78 o 
  -6   6  21        0.09        1.29      4.41 o 
  -5   6  21        9.59        9.38     18.62 o 
  -4   6  21       11.63        7.59      9.21 o 
  -3   6  21        0.11       19.16      5.88 o 
 -10   7  21       63.46       53.39     13.83 o 
  -9   7  21       82.87       80.47     20.56 o 
  -8   7  21      202.13      175.84     41.36 o 
  -7   7  21       82.46       94.46     19.51 o 
  -6   7  21        0.16       10.92      6.07 o 
  -5   7  21      114.47      120.32     17.08 o 
 -15   0  22       57.87       86.87     18.28 o 
 -14   0  22       79.51       76.17     20.50 o 
 -13   0  22       16.18       33.95     13.20 o 
 -12   0  22       40.12       49.94     13.92 o 
 -11   0  22      109.09       90.26     16.81 o 
 -10   0  22      238.21      262.96     18.44 o 
  -9   0  22        1.18       23.99      8.56 o 
  -8   0  22      306.47      355.90     20.32 o 
  -7   0  22       10.05       17.11      8.46 o 
  -6   0  22      289.57      290.35     22.95 o 
  -5   0  22      394.96      461.10     42.67 o 
  -4   0  22      282.64      366.14     30.16 o 
  -3   0  22        1.88       14.35      7.86 o 
  -2   0  22       53.34       50.50     24.84 o 
  -1   0  22      154.17      105.40     38.67 o 
 -15   1  22       31.20       25.83      9.06 o 
 -14   1  22      128.42      115.53     13.93 o 
 -13   1  22       37.01       26.83     12.14 o 
 -12   1  22      101.27       96.71     15.68 o 
 -11   1  22       50.89       66.90      8.50 o 
 -10   1  22        2.63       21.00      4.67 o 
  -9   1  22       55.37       90.12     10.14 o 
  -8   1  22      354.77      367.03     14.84 o 
  -7   1  22        1.22        9.04      3.06 o 
  -6   1  22      490.74      531.73     23.87 o 
  -5   1  22      149.99      173.93     14.23 o 
  -4   1  22       83.78       87.31     17.17 o 
  -3   1  22      158.96      186.79     23.34 o 
  -2   1  22        0.11        6.11      3.59 o 
  -1   1  22       17.14       20.94      7.89 o 
 -14   2  22       88.23       68.76     13.24 o 
 -13   2  22        3.61       22.21      5.82 o 
 -12   2  22       12.43       13.38      4.26 o 
 -11   2  22       28.52       42.11      6.23 o 
 -10   2  22      160.39      159.60     12.93 o 
  -9   2  22       18.54       21.80      5.50 o 
  -8   2  22       12.39       17.78      3.72 o 
  -7   2  22       38.17       57.48      6.25 o 
  -6   2  22       25.15       12.41      7.20 o 
  -5   2  22       84.13       66.62      9.80 o 
  -4   2  22        9.78       13.53      4.12 o 
  -3   2  22        6.42       13.80      5.34 o 
  -2   2  22        0.00       13.83      7.43 o 
  -1   2  22        0.05        8.59      3.17 o 
 -14   3  22       37.68       30.88      8.85 o 
 -13   3  22       60.07       57.54     13.70 o 
 -12   3  22       77.79       92.47     11.87 o 
 -11   3  22        0.43        6.89      5.18 o 
 -10   3  22      422.03      453.34     19.80 o 
  -9   3  22      158.09      148.37     20.04 o 
  -8   3  22       59.37       64.60     12.32 o 
  -7   3  22        0.88        6.88      9.21 o 
  -6   3  22        3.39       12.77      5.97 o 
  -5   3  22        2.50        6.28      3.40 o 
  -4   3  22       17.86       28.14      4.13 o 
  -3   3  22        3.36        6.41      6.16 o 
  -2   3  22        0.36       11.56      4.48 o 
  -1   3  22       10.41       15.19      5.66 o 
 -13   4  22        3.92       16.45      9.12 o 
 -12   4  22      104.89      110.70      9.99 o 
 -11   4  22       17.73       15.92      8.60 o 
 -10   4  22      429.69      477.43     24.54 o 
  -9   4  22      120.30      100.89     17.42 o 
  -8   4  22        5.62       12.14     10.39 o 
  -7   4  22      441.88      436.91     24.91 o 
  -6   4  22      119.88      106.55     12.63 o 
  -5   4  22       12.92       16.92     12.10 o 
  -4   4  22        8.71        4.85      5.64 o 
  -3   4  22       28.88       48.10     10.71 o 
  -2   4  22      105.61      131.34     44.46 o 
 -12   5  22      383.98      447.34     43.95 o 
 -11   5  22       38.23       30.14      7.73 o 
 -10   5  22        1.55        7.83      4.00 o 
  -9   5  22      174.10      211.38     48.87 o 
  -8   5  22       46.23       39.84     10.86 o 
  -7   5  22       99.29      107.82     20.06 o 
  -6   5  22        3.52       13.94      4.93 o 
  -5   5  22       53.89       77.50     17.90 o 
  -4   5  22       20.97       14.42      4.89 o 
  -3   5  22        3.18       11.91     10.56 o 
 -11   6  22        4.15        2.72      4.28 o 
 -10   6  22       34.30       63.05     53.87 o 
  -9   6  22      104.90      118.27     22.81 o 
  -8   6  22       59.18       82.32     33.35 o 
  -7   6  22       90.43       75.16     16.03 o 
  -6   6  22       55.38       58.79     13.33 o 
  -5   6  22      128.60      156.46     25.57 o 
 -14   1  23       21.68       27.89      8.52 o 
 -13   1  23       37.16       41.27     13.85 o 
 -12   1  23       20.43       19.85      8.06 o 
 -11   1  23       37.15       41.07      6.97 o 
 -10   1  23      169.85      172.91     10.36 o 
  -9   1  23       63.78       57.71      6.17 o 
  -8   1  23       37.92       48.20      5.54 o 
  -7   1  23        7.24        7.92      3.19 o 
  -6   1  23      183.80      172.84      9.64 o 
  -5   1  23      159.27      184.24     16.51 o 
  -4   1  23        0.56        9.70      3.83 o 
  -3   1  23       35.81       38.33     12.59 o 
  -2   1  23        1.73       24.81     19.71 o 
 -14   2  23        1.54        9.55      6.34 o 
 -13   2  23        2.60        4.62      4.31 o 
 -12   2  23      131.45      134.16     10.52 o 
 -11   2  23       22.72       32.07      5.66 o 
 -10   2  23        5.91        5.05      5.20 o 
  -9   2  23       30.32       39.34      6.08 o 
  -8   2  23       49.35       52.72     19.41 o 
  -7   2  23        5.22       22.98      5.66 o 
  -6   2  23       76.99      114.65     20.80 o 
  -5   2  23      267.51      282.59     28.22 o 
  -4   2  23       14.34       22.55      6.30 o 
  -3   2  23      259.36      287.48     73.80 o 
  -2   2  23       18.76       14.17     14.00 o 
 -13   3  23       32.52       37.26      7.39 o 
 -12   3  23       84.80       74.22     11.75 o 
 -11   3  23       15.65       23.49      4.94 o 
 -10   3  23      283.84      300.24     24.24 o 
  -9   3  23        1.10        2.69      3.82 o 
  -8   3  23       15.60       38.98      9.02 o 
  -7   3  23      226.66      240.61     47.04 o 
  -6   3  23      121.42       95.01     15.68 o 
  -5   3  23       11.86       18.00      4.45 o 
  -4   3  23        5.43       12.98      4.08 o 
  -3   3  23        7.19       11.42      4.20 o 
 -12   4  23        0.07        8.03      3.08 o 
 -11   4  23        3.09       22.47      7.42 o 
 -10   4  23      126.23      104.95     13.30 o 
  -9   4  23       36.54       52.90      9.75 o 
  -8   4  23      110.65      120.45     14.53 o 
  -7   4  23      117.97       86.78     13.77 o 
  -6   4  23       10.57       11.58      4.47 o 
  -5   4  23        5.86        9.06      3.46 o 
  -4   4  23        9.65       19.41      6.95 o 
 -11   5  23        9.09        4.22      6.54 o 
 -10   5  23       89.14       94.30     18.93 o 
  -9   5  23       15.46        7.05      5.21 o 
  -8   5  23        4.30       11.54      4.26 o 
  -7   5  23      102.10       96.99     20.61 o 
  -6   5  23        0.84        9.87      4.97 o 
  -5   5  23       23.39       18.67      6.68 o 
  -8   6  23        6.06       10.74     14.01 o 
 -13   0  24      199.50      282.65     40.60 o 
 -12   0  24       35.03       38.99     13.28 o 
 -11   0  24       69.34       77.13     14.74 o 
 -10   0  24      186.71      236.91     27.90 o 
  -9   0  24        1.87       13.29      7.56 o 
  -8   0  24      113.21      127.26     19.78 o 
  -7   0  24        3.00       10.33      5.48 o 
  -6   0  24      161.58      178.16     22.06 o 
  -5   0  24       19.32       22.30      5.66 o 
  -4   0  24      155.28      182.44     27.72 o 
  -3   0  24        6.46       -1.55      5.35 o 
 -13   1  24       57.25       39.83      9.18 o 
 -12   1  24       69.68       70.72     37.94 o 
 -11   1  24       94.18       93.77     12.08 o 
 -10   1  24       21.69       27.14      7.23 o 
  -9   1  24       52.43       70.57      9.26 o 
  -8   1  24        1.82        4.75      2.77 o 
  -7   1  24        0.24        2.73      2.39 o 
  -6   1  24       19.52       27.41      7.66 o 
  -5   1  24       18.87        8.91      3.63 o 
  -4   1  24        8.32       18.31      6.81 o 
  -3   1  24       21.59       19.06      6.18 o 
 -13   2  24       69.80       83.48     24.17 o 
 -12   2  24        2.95        2.16      3.83 o 
 -11   2  24      112.09      129.91     10.96 o 
 -10   2  24       34.09       35.30      6.52 o 
  -9   2  24       29.95       54.69     10.50 o 
  -8   2  24        6.15       11.47      5.57 o 
  -7   2  24      112.88      122.52     19.64 o 
  -6   2  24       47.77       31.50      8.84 o 
  -5   2  24       14.32       23.04      6.63 o 
  -4   2  24       45.57       59.61     13.99 o 
 -12   3  24       91.37       75.27      9.00 o 
 -11   3  24      167.76      160.37     22.70 o 
 -10   3  24       43.05       85.48     16.91 o 
  -9   3  24        8.24       11.28      4.21 o 
  -8   3  24        0.02       11.29      3.44 o 
  -7   3  24       56.48       62.36     11.60 o 
  -6   3  24        1.85       12.18      6.63 o 
  -5   3  24      192.99      190.19     27.42 o 
  -4   3  24       45.75       33.41     12.99 o 
 -11   4  24      138.80      136.01     23.08 o 
 -10   4  24       75.07      108.85     13.11 o 
  -9   4  24      138.51      149.48     21.16 o 
  -8   4  24        5.05       20.17      7.60 o 
  -7   4  24       42.85       57.94     12.55 o 
  -6   4  24       73.78       63.90     22.73 o 
  -5   4  24       23.36       26.61      6.57 o 
  -9   5  24       10.41       15.51     17.59 o 
  -8   5  24      127.19      112.80     38.76 o 
 -12   1  25       25.34        9.39      6.64 o 
 -11   1  25       40.04       41.31      9.58 o 
 -10   1  25      121.44      127.45     14.31 o 
  -9   1  25        1.04        4.38      6.91 o 
  -8   1  25        7.35        4.33      3.63 o 
  -7   1  25        1.76       13.64      7.39 o 
  -6   1  25       19.48       16.71      4.28 o 
  -5   1  25        0.00        7.58      4.20 o 
 -12   2  25       72.04       85.46     12.77 o 
 -11   2  25       69.29       74.61     13.19 o 
 -10   2  25       27.49       40.22      9.58 o 
  -9   2  25        5.75       13.01     14.65 o 
  -8   2  25       20.61       36.61     12.77 o 
  -7   2  25        1.96       15.21      7.23 o 
  -6   2  25        7.62       18.49      7.33 o 
 -11   3  25        0.45        4.46      3.60 o 
 -10   3  25        4.23        7.98     13.15 o 
  -9   3  25       62.12       77.18     11.74 o 
  -8   3  25        4.48        5.60      2.86 o 
  -7   3  25       18.67       12.94      8.92 o 
  -6   3  25      144.04      145.25     23.56 o 
 -11   0  26       10.26        4.70      4.81 o 
  -7   0  26       30.37       26.29      9.95 o 
 -10   1  26       12.51       18.30      7.49 o 
  -9   1  26       29.35       15.50      3.74 o 
  -8   1  26       30.68       25.34      9.85 o 
  -9   2  26       23.26       10.76      3.56 o 
                                                 
